# Supplementary material for: Gene expression in human fungal pathogen Coccidioides immitis changes as arthroconidia differentiate into spherules and mature
Source: BMC Microbiol. 2013 May 28;13:121. doi: 10.1186/1471-2180-13-121 (PMC3693894; doi:10.1186/1471-2180-13-121)
Supplement: Additional file 1: Table S1 — GO terms associated with C. immitis locus tags. [file 1471-2180-13-121-S1.xlsx]

## Sheet: Sheet1
Gene_ID	Gene ontology term(s)
CIMG_00013	GO:0005576;
CIMG_00034	GO:0016887;GO:0016021;GO:0005634;GO:0004867;GO:0005576;GO:0042597;GO:0007596;
CIMG_00035	GO:0006098;
CIMG_00036	GO:0005634;GO:0005576;GO:0007218;GO:0005515;GO:0005184;GO:0007268;
CIMG_00037	GO:0042597;GO:0007155;
CIMG_00039	GO:0005184;GO:0005794;
CIMG_00040	GO:0000004;GO:0008372;GO:0005554;GO:0007268;GO:0004519;
CIMG_00042	GO:0007268;GO:0006979;GO:0005576;
CIMG_00043	GO:0016740;
CIMG_00044	GO:0005525;GO:0005622;
CIMG_00045	GO:0009086;
CIMG_00047	GO:0005524;GO:0006268;GO:0005737;GO:0003682;GO:0042555;GO:0005656;GO:0016887;GO:0005634;GO:0006270;GO:0004003;GO:0006267;
CIMG_00048	GO:0008270;GO:0005576;GO:0005199;
CIMG_00063	GO:0005665;GO:0019867;GO:0016251;GO:0000122;GO:0004693;GO:0005667;GO:0006468;GO:0007126;GO:0005198;GO:0045449;GO:0000723;
CIMG_00064	GO:0000004;GO:0016021;GO:0000329;GO:0005554;
CIMG_00065	GO:0016020;
CIMG_00066	GO:0005184;
CIMG_00067	GO:0005576;
CIMG_00068	GO:0000139;GO:0008654;GO:0000329;GO:0016032;GO:0004609;GO:0005509;GO:0006656;
CIMG_00069	GO:0004519;GO:0005509;GO:0005665;
CIMG_00070	GO:0005576;
CIMG_00075	GO:0016020;GO:0003677;GO:0006355;GO:0006260;GO:0005576;GO:0003700;GO:0005634;GO:0000074;
CIMG_00076	GO:0005739;
CIMG_00080	GO:0008152;
CIMG_00083	GO:0020037;GO:0000105;
CIMG_00084	GO:0004357;GO:0005515;GO:0005622;GO:0046686;GO:0006750;
CIMG_00086	GO:0005576;
CIMG_00087	GO:0005665;GO:0003700;GO:0005634;GO:0006350;
CIMG_00088	GO:0005184;GO:0005665;GO:0019856;GO:0005576;
CIMG_00089	GO:0008152;
CIMG_00090	GO:0005199;GO:0005665;GO:0007596;GO:0007155;
CIMG_00092	GO:0016020;GO:0030476;GO:0005619;GO:0005554;GO:0007268;
CIMG_00093	GO:0005737;GO:0006952;
CIMG_00094	GO:0009058;
CIMG_00096	GO:0006769;GO:0005737;GO:0000183;GO:0008112;
CIMG_00097	GO:0005515;GO:0007596;GO:0005576;
CIMG_00098	GO:0042600;GO:0005737;GO:0016591;GO:0030234;GO:0015976;GO:0016055;
CIMG_00099	GO:0005622;GO:0007596;GO:0005665;
CIMG_00103	GO:0006464;
CIMG_00108	GO:0016020;GO:0005783;GO:0007596;GO:0030054;GO:0000004;GO:0016021;GO:0005554;
CIMG_00109	GO:0016020;GO:0005840;GO:0003723;GO:0005850;GO:0005737;GO:0003743;GO:0006413;GO:0043614;GO:0006952;
CIMG_00110	GO:0016020;GO:0030003;GO:0016021;GO:0005244;GO:0000324;GO:0005267;GO:0005227;GO:0015281;GO:0005272;GO:0005262;
CIMG_00111	GO:0005665;GO:0006896;GO:0019867;GO:0006904;GO:0005737;GO:0005576;GO:0005622;GO:0010009;GO:0019015;GO:0006906;GO:0005554;
CIMG_00112	GO:0016020;GO:0006486;GO:0007596;GO:0019865;GO:0046677;GO:0005576;GO:0005739;GO:0006874;GO:0042597;GO:0008152;GO:0015662;GO:0001533;GO:0005789;
CIMG_00113	GO:0004819;GO:0005737;GO:0006425;GO:0005198;
CIMG_00116	GO:0016020;GO:0004754;GO:0005737;GO:0005576;GO:0016491;GO:0019878;
CIMG_00117	GO:0005840;GO:0019867;GO:0016032;
CIMG_00119	GO:0007596;GO:0006970;GO:0005737;GO:0016192;GO:0030479;GO:0006897;GO:0007218;GO:0007121;GO:0008092;
CIMG_00121	GO:0016020;GO:0000017;GO:0005184;GO:0005352;GO:0005576;GO:0016021;GO:0005624;
CIMG_00124	GO:0005739;GO:0004364;GO:0006749;
CIMG_00125	GO:0006879;GO:0031071;GO:0005576;GO:0005739;GO:0004123;GO:0005634;GO:0008152;GO:0006520;GO:0016226;GO:0016227;
CIMG_00126	GO:0007596;GO:0004833;GO:0005737;GO:0005576;GO:0009435;GO:0020037;
CIMG_00127	GO:0005665;GO:0042742;GO:0006623;GO:0005515;GO:0015031;GO:0006612;GO:0000813;GO:0005768;GO:0043162;GO:0000723;
CIMG_00128	GO:0016020;GO:0007596;GO:0005887;GO:0030031;GO:0004934;GO:0000749;
CIMG_00130	GO:0005737;GO:0005634;GO:0006468;GO:0004674;GO:0000282;
CIMG_00133	GO:0005634;GO:0016032;GO:0005737;GO:0005576;
CIMG_00134	GO:0016491;GO:0055114;
CIMG_00135	GO:0042742;GO:0030134;GO:0030173;GO:0005554;GO:0030176;GO:0006888;
CIMG_00136	GO:0006468;GO:0016020;GO:0005576;GO:0005199;GO:0005665;
CIMG_00137	GO:0005665;GO:0005778;GO:0007031;GO:0005554;
CIMG_00138	GO:0005576;
CIMG_00139	GO:0005840;GO:0005730;GO:0042273;GO:0005634;GO:0005554;
CIMG_00140	GO:0016020;GO:0000004;GO:0008372;GO:0007218;GO:0005554;GO:0004519;
CIMG_00141	GO:0016020;GO:0005801;GO:0000030;GO:0000136;GO:0006487;
CIMG_00142	GO:0016020;
CIMG_00144	GO:0005576;
CIMG_00149	GO:0007218;
CIMG_00151	GO:0008152;
CIMG_00153	GO:0020037;GO:0005576;
CIMG_00154	GO:0005576;
CIMG_00155	GO:0019867;GO:0016020;
CIMG_00156	GO:0008152;GO:0005576;GO:0016020;GO:0019867;
CIMG_00158	GO:0006725;GO:0005184;
CIMG_00159	GO:0005576;
CIMG_00161	GO:0016020;GO:0007124;GO:0008372;GO:0005576;GO:0003700;GO:0009279;GO:0005634;
CIMG_00162	GO:0016020;GO:0008152;GO:0005576;GO:0007218;GO:0007268;GO:0050792;GO:0005199;
CIMG_00163	GO:0005515;
CIMG_00164	GO:0046677;
CIMG_00167	GO:0008236;
CIMG_00170	GO:0006879;GO:0003951;GO:0006741;GO:0042736;GO:0005737;GO:0005634;GO:0008152;
CIMG_00174	GO:0016020;GO:0007218;GO:0005576;
CIMG_00175	GO:0005199;GO:0005515;
CIMG_00176	GO:0000004;GO:0005737;GO:0005634;GO:0005554;
CIMG_00177	GO:0046872;GO:0005576;GO:0007268;
CIMG_00178	GO:0006406;GO:0005643;GO:0005524;GO:0005737;GO:0008026;GO:0007218;GO:0005634;GO:0003724;
CIMG_00179	GO:0016020;GO:0005737;GO:0007015;GO:0030479;GO:0009651;GO:0007242;GO:0005634;GO:0005509;GO:0005554;
CIMG_00181	GO:0005665;GO:0042124;GO:0000004;GO:0009279;GO:0009277;
CIMG_00182	GO:0016884;
CIMG_00185	GO:0006020;GO:0005737;GO:0008654;GO:0004512;
CIMG_00189	GO:0005665;GO:0043332;GO:0005737;GO:0030469;GO:0005515;GO:0008270;GO:0000131;GO:0005934;GO:0005935;GO:0005933;
CIMG_00190	GO:0005783;GO:0008889;GO:0005737;GO:0006071;GO:0005739;GO:0046475;
CIMG_00193	GO:0005198;GO:0005576;GO:0007596;
CIMG_00196	GO:0005199;GO:0005100;GO:0030037;GO:0007264;GO:0004871;GO:0005622;GO:0042612;
CIMG_00197	GO:0042719;GO:0005737;
CIMG_00198	GO:0055114;GO:0005737;GO:0004327;GO:0005739;GO:0016491;GO:0009088;GO:0004022;GO:0046294;
CIMG_00200	GO:0005184;
CIMG_00201	GO:0006506;GO:0005783;GO:0000234;GO:0016021;GO:0005789;
CIMG_00203	GO:0016020;GO:0005737;GO:0007596;GO:0005665;
CIMG_00205	GO:0019028;GO:0019865;GO:0005515;GO:0006273;GO:0005658;GO:0003678;
CIMG_00206	GO:0005524;GO:0006355;GO:0016020;GO:0005515;
CIMG_00208	GO:0005665;
CIMG_00209	GO:0004840;GO:0005777;GO:0016558;GO:0006625;GO:0000209;GO:0007031;GO:0006513;GO:0051246;
CIMG_00210	GO:0006284;GO:0046677;GO:0006285;GO:0005576;GO:0005739;GO:0003906;GO:0005634;GO:0006281;GO:0005622;GO:0000703;GO:0042612;GO:0008534;
CIMG_00211	GO:0004519;
CIMG_00213	GO:0046677;
CIMG_00216	GO:0009308;GO:0019867;
CIMG_00218	GO:0005665;GO:0019867;GO:0007114;GO:0043332;GO:0005737;GO:0005576;GO:0000131;GO:0005739;GO:0000902;GO:0016032;GO:0005554;GO:0007268;GO:0000903;GO:0005933;
CIMG_00220	GO:0006118;GO:0005741;GO:0005739;GO:0016491;GO:0009055;GO:0005792;GO:0009088;GO:0006696;GO:0019015;GO:0004519;
CIMG_00223	GO:0003919;GO:0005737;GO:0006747;GO:0008152;
CIMG_00224	GO:0003677;GO:0000781;GO:0006269;GO:0006268;GO:0006289;GO:0006302;GO:0006301;GO:0006271;GO:0003676;GO:0005198;GO:0006310;GO:0005662;
CIMG_00225	GO:0005840;GO:0007596;GO:0005524;GO:0005737;GO:0008026;GO:0005730;GO:0042597;GO:0005634;GO:0006365;GO:0000027;GO:0004004;
CIMG_00226	GO:0046677;
CIMG_00230	GO:0005634;GO:0005576;
CIMG_00231	GO:0016020;GO:0019867;GO:0007218;
CIMG_00232	GO:0005840;GO:0005524;GO:0008026;GO:0005730;GO:0005576;GO:0006365;GO:0004004;
CIMG_00233	GO:0031072;GO:0005576;
CIMG_00234	GO:0016020;GO:0000004;GO:0008372;GO:0005576;GO:0005554;
CIMG_00236	GO:0016020;GO:0004452;GO:0016787;GO:0005829;GO:0006696;
CIMG_00238	GO:0005622;GO:0005199;GO:0016020;GO:0046677;
CIMG_00240	GO:0000139;GO:0045053;GO:0006623;GO:0005576;GO:0007218;GO:0005739;GO:0048017;GO:0005634;GO:0006468;GO:0042612;GO:0004674;GO:0004519;GO:0000723;
CIMG_00242	GO:0005622;GO:0007596;GO:0042612;
CIMG_00243	GO:0008152;
CIMG_00244	GO:0005737;GO:0016074;GO:0005634;GO:0005622;GO:0003676;
CIMG_00245	GO:0005794;GO:0005737;
CIMG_00246	GO:0046677;GO:0019867;GO:0004519;
CIMG_00249	GO:0016020;GO:0005576;GO:0007155;
CIMG_00251	GO:0005643;GO:0005635;GO:0005737;GO:0008234;GO:0005576;GO:0005634;GO:0016929;GO:0006508;GO:0000086;GO:0016926;
CIMG_00252	GO:0005665;GO:0016020;GO:0005783;GO:0030148;GO:0019722;GO:0042392;GO:0007268;
CIMG_00254	GO:0005622;GO:0019015;GO:0009088;GO:0005576;
CIMG_00255	GO:0005515;
CIMG_00256	GO:0005685;GO:0031202;GO:0046540;GO:0000398;GO:0005682;
CIMG_00259	GO:0000004;GO:0005737;GO:0005634;GO:0005554;
CIMG_00260	GO:0006725;GO:0004519;
CIMG_00261	GO:0009088;
CIMG_00262	GO:0005737;
CIMG_00263	GO:0019867;GO:0005737;GO:0000004;GO:0005576;GO:0005739;GO:0004620;GO:0046872;GO:0005794;
CIMG_00264	GO:0006777;GO:0032324;GO:0007218;
CIMG_00265	GO:0000220;GO:0007596;GO:0007035;GO:0016021;GO:0046961;GO:0016469;
CIMG_00266	GO:0005622;GO:0042147;GO:0003924;GO:0006886;GO:0005794;
CIMG_00267	GO:0007268;
CIMG_00269	GO:0000103;GO:0019867;GO:0008652;GO:0009337;GO:0004783;GO:0005737;GO:0005576;GO:0016491;GO:0051536;GO:0007047;
CIMG_00270	GO:0016055;
CIMG_00271	GO:0005759;GO:0042645;GO:0006390;GO:0042597;GO:0005634;GO:0004867;GO:0003899;GO:0006952;GO:0006350;GO:0000002;
CIMG_00272	GO:0051536;
CIMG_00276	GO:0005515;GO:0007155;
CIMG_00277	GO:0005576;
CIMG_00280	GO:0008152;GO:0009522;GO:0005576;
CIMG_00281	GO:0004519;
CIMG_00282	GO:0016251;GO:0005672;GO:0006367;
CIMG_00284	GO:0005576;
CIMG_00285	GO:0006096;GO:0007155;GO:0005199;GO:0009279;
CIMG_00290	GO:0019867;
CIMG_00291	GO:0016032;GO:0005815;
CIMG_00294	GO:0016020;GO:0006810;GO:0016032;GO:0007155;GO:0019015;GO:0006952;GO:0005509;GO:0005743;GO:0005215;
CIMG_00295	GO:0016251;GO:0016538;GO:0000122;GO:0005667;GO:0005576;GO:0007126;GO:0000723;
CIMG_00297	GO:0000105;GO:0005576;
CIMG_00299	GO:0005665;
CIMG_00300	GO:0016032;GO:0005576;
CIMG_00301	GO:0008270;GO:0005622;GO:0004867;
CIMG_00302	GO:0019867;
CIMG_00303	GO:0005184;GO:0006952;
CIMG_00304	GO:0005737;GO:0008320;GO:0005634;GO:0006606;
CIMG_00305	GO:0007067;
CIMG_00306	GO:0008270;
CIMG_00307	GO:0005199;GO:0007596;GO:0005737;GO:0005634;GO:0008152;GO:0008361;GO:0005554;
CIMG_00309	GO:0000009;GO:0000030;GO:0000136;GO:0006487;GO:0000137;
CIMG_00311	GO:0006508;GO:0019867;
CIMG_00314	GO:0019015;GO:0016740;
CIMG_00315	GO:0000004;GO:0016887;GO:0005634;GO:0006281;GO:0009236;GO:0007155;GO:0007268;
CIMG_00316	GO:0005783;GO:0004608;GO:0006656;GO:0000723;
CIMG_00318	GO:0016055;GO:0016020;
CIMG_00320	GO:0005199;
CIMG_00321	GO:0019867;GO:0005737;GO:0008372;GO:0042597;GO:0004827;GO:0006418;GO:0006412;
CIMG_00322	GO:0019867;GO:0005737;GO:0005832;GO:0044267;GO:0042597;GO:0006457;GO:0005856;GO:0051082;GO:0007010;
CIMG_00324	GO:0005199;GO:0003723;GO:0007596;GO:0030054;GO:0042134;GO:0005730;GO:0005576;GO:0042597;GO:0030515;GO:0005732;GO:0006365;GO:0006364;GO:0030490;
CIMG_00325	GO:0005576;GO:0007268;GO:0042742;GO:0019865;GO:0016032;
CIMG_00327	GO:0000004;GO:0008372;GO:0005554;
CIMG_00328	GO:0006807;GO:0005576;
CIMG_00329	GO:0019865;GO:0000798;GO:0005515;GO:0007064;GO:0042597;GO:0000755;GO:0005634;GO:0009847;
CIMG_00330	GO:0008152;
CIMG_00331	GO:0020037;GO:0050792;
CIMG_00332	GO:0005665;GO:0000004;GO:0008372;GO:0005554;
CIMG_00333	GO:0019865;
CIMG_00334	GO:0005576;
CIMG_00335	GO:0005794;
CIMG_00336	GO:0007218;GO:0005665;GO:0005199;GO:0005634;
CIMG_00337	GO:0007596;GO:0004632;GO:0005737;GO:0005576;GO:0005634;GO:0015937;GO:0007268;
CIMG_00338	GO:0005975;GO:0005184;
CIMG_00339	GO:0005665;GO:0005384;GO:0005737;GO:0005887;GO:0016021;GO:0006828;GO:0006817;GO:0005315;
CIMG_00340	GO:0008152;
CIMG_00341	GO:0008026;GO:0005524;GO:0005887;GO:0007596;GO:0009279;
CIMG_00342	GO:0008061;GO:0005576;GO:0005199;GO:0046870;
CIMG_00343	GO:0005737;GO:0004594;GO:0005634;GO:0015937;GO:0007268;
CIMG_00346	GO:0006506;GO:0005783;GO:0008194;GO:0016021;GO:0009088;GO:0000506;GO:0005794;
CIMG_00348	GO:0005975;GO:0007268;GO:0005576;
CIMG_00349	GO:0005576;
CIMG_00351	GO:0005576;GO:0007596;
CIMG_00352	GO:0009512;GO:0016020;GO:0009986;GO:0016021;
CIMG_00354	GO:0008152;GO:0005634;
CIMG_00355	GO:0006952;GO:0005576;GO:0005184;
CIMG_00356	GO:0008152;GO:0019015;GO:0005576;
CIMG_00357	GO:0008152;
CIMG_00358	GO:0006807;GO:0008152;GO:0000105;GO:0005184;
CIMG_00362	GO:0005199;
CIMG_00364	GO:0016020;GO:0042742;GO:0000004;GO:0000324;GO:0005554;
CIMG_00365	GO:0019867;GO:0046677;
CIMG_00366	GO:0042597;GO:0005199;GO:0004519;
CIMG_00367	GO:0007596;
CIMG_00369	GO:0005198;GO:0016020;
CIMG_00370	GO:0016020;
CIMG_00373	GO:0005576;
CIMG_00374	GO:0005198;GO:0009279;GO:0005665;
CIMG_00375	GO:0004519;
CIMG_00376	GO:0016032;
CIMG_00377	GO:0003723;GO:0006450;GO:0043037;GO:0003735;GO:0005843;GO:0005732;GO:0005622;
CIMG_00378	GO:0005840;GO:0005842;GO:0043037;GO:0003735;
CIMG_00379	GO:0016020;GO:0007596;GO:0006864;GO:0005739;GO:0015218;GO:0000002;GO:0005215;
CIMG_00383	GO:0003676;GO:0042597;
CIMG_00384	GO:0016020;
CIMG_00385	GO:0046677;GO:0005737;
CIMG_00386	GO:0007154;
CIMG_00387	GO:0005737;GO:0007596;
CIMG_00388	GO:0009279;GO:0030054;GO:0007596;
CIMG_00389	GO:0016055;GO:0042742;GO:0005576;
CIMG_00391	GO:0003723;GO:0046677;GO:0043037;GO:0003735;GO:0005843;GO:0000723;
CIMG_00392	GO:0005737;GO:0004073;GO:0005634;GO:0006566;GO:0006555;GO:0005794;GO:0009090;
CIMG_00393	GO:0050660;GO:0005634;
CIMG_00395	GO:0016055;GO:0005737;GO:0005622;
CIMG_00397	GO:0005840;GO:0005842;GO:0043037;GO:0003735;
CIMG_00398	GO:0031202;GO:0000350;GO:0005681;GO:0008270;GO:0005634;GO:0000386;
CIMG_00399	GO:0016020;GO:0007596;GO:0006260;GO:0006280;GO:0003894;GO:0007218;GO:0005739;GO:0006281;GO:0005622;GO:0003824;GO:0016035;
CIMG_00400	GO:0008152;GO:0005576;GO:0016055;
CIMG_00402	GO:0042742;
CIMG_00404	GO:0005740;GO:0004129;GO:0030234;GO:0009060;GO:0005751;
CIMG_00405	GO:0005634;GO:0006281;GO:0008311;GO:0004528;
CIMG_00406	GO:0006355;GO:0016566;GO:0000122;GO:0000228;GO:0008301;
CIMG_00409	GO:0005840;GO:0016020;GO:0030674;GO:0005737;GO:0007015;GO:0030479;GO:0005576;GO:0006897;GO:0000131;GO:0007121;GO:0009279;GO:0016032;GO:0005543;GO:0007047;GO:0003779;GO:0042612;GO:0006952;GO:0005198;GO:0006887;GO:0000723;
CIMG_00410	GO:0005665;GO:0016020;GO:0005783;GO:0007596;GO:0000004;GO:0005554;
CIMG_00411	GO:0046677;GO:0000122;GO:0005667;GO:0016455;GO:0007268;GO:0000723;
CIMG_00413	GO:0005737;GO:0006144;GO:0005634;GO:0006189;GO:0004639;GO:0006164;
CIMG_00414	GO:0006333;GO:0016567;GO:0007091;GO:0004842;GO:0005680;GO:0000070;GO:0005515;GO:0031145;GO:0008054;GO:0000022;GO:0007268;GO:0004519;
CIMG_00415	GO:0019865;GO:0003743;GO:0006413;GO:0043614;
CIMG_00416	GO:0016020;GO:0000004;GO:0005554;
CIMG_00419	GO:0005100;GO:0005737;GO:0030479;GO:0005622;GO:0007231;GO:0005933;
CIMG_00420	GO:0005737;
CIMG_00422	GO:0005622;GO:0005199;
CIMG_00423	GO:0019865;GO:0005730;GO:0042597;GO:0006364;GO:0003676;GO:0005554;
CIMG_00424	GO:0006275;GO:0005576;GO:0005634;GO:0005554;
CIMG_00425	GO:0003677;GO:0005622;GO:0005576;GO:0005634;GO:0005794;
CIMG_00426	GO:0016020;GO:0007596;GO:0016021;GO:0009060;GO:0051082;GO:0005743;
CIMG_00427	GO:0016884;GO:0005576;
CIMG_00428	GO:0005783;GO:0005635;GO:0006511;GO:0030435;GO:0005554;
CIMG_00429	GO:0005665;GO:0000004;GO:0005737;GO:0005634;GO:0046870;GO:0005554;
CIMG_00430	GO:0032040;
CIMG_00431	GO:0005737;GO:0015940;GO:0008677;GO:0005625;GO:0050661;
CIMG_00433	GO:0000004;GO:0008372;GO:0005515;GO:0005634;GO:0042612;GO:0005554;
CIMG_00434	GO:0005840;GO:0016020;GO:0006744;GO:0005554;GO:0005743;GO:0006743;
CIMG_00435	GO:0003677;GO:0005737;
CIMG_00436	GO:0016020;GO:0005665;GO:0007596;GO:0005085;GO:0016023;GO:0005737;GO:0005829;GO:0005198;GO:0006887;
CIMG_00437	GO:0006396;GO:0016020;
CIMG_00438	GO:0005199;GO:0016020;GO:0009279;GO:0004169;GO:0006493;GO:0005789;
CIMG_00439	GO:0007218;
CIMG_00440	GO:0016020;GO:0005737;GO:0005576;GO:0008270;GO:0007218;GO:0006612;GO:0031211;GO:0019706;GO:0018318;GO:0030176;
CIMG_00441	GO:0005634;GO:0005576;GO:0004519;GO:0016740;
CIMG_00442	GO:0005737;GO:0005634;GO:0019867;GO:0007596;
CIMG_00447	GO:0042597;
CIMG_00450	GO:0007218;GO:0016020;GO:0005576;
CIMG_00453	GO:0005576;
CIMG_00454	GO:0000103;GO:0005737;GO:0005515;GO:0005739;GO:0004781;GO:0006555;
CIMG_00456	GO:0000103;GO:0004604;GO:0005737;GO:0042597;GO:0008152;GO:0005622;GO:0006555;
CIMG_00457	GO:0004647;GO:0005737;GO:0005634;GO:0008152;GO:0009088;GO:0009070;
CIMG_00458	GO:0005739;GO:0009105;GO:0017140;GO:0051536;
CIMG_00459	GO:0005654;GO:0005634;GO:0006365;GO:0000027;GO:0005554;GO:0004519;
CIMG_00460	GO:0042742;
CIMG_00461	GO:0016829;
CIMG_00462	GO:0005634;
CIMG_00463	GO:0016887;GO:0016021;
CIMG_00466	GO:0016020;GO:0005199;
CIMG_00467	GO:0016020;
CIMG_00468	GO:0000103;GO:0005184;GO:0005576;GO:0004851;GO:0009086;GO:0019354;GO:0005622;
CIMG_00469	GO:0008541;GO:0005737;GO:0006511;GO:0005554;
CIMG_00470	GO:0000004;GO:0008372;GO:0017171;
CIMG_00472	GO:0005840;GO:0043037;GO:0003735;GO:0005843;GO:0000723;
CIMG_00473	GO:0005634;GO:0005576;
CIMG_00474	GO:0016020;GO:0006646;GO:0005783;GO:0004307;
CIMG_00475	GO:0046677;
CIMG_00477	GO:0007268;
CIMG_00479	GO:0019867;GO:0007155;
CIMG_00480	GO:0005840;GO:0042600;GO:0005681;GO:0005576;GO:0005634;GO:0000398;GO:0005554;
CIMG_00481	GO:0005199;GO:0030468;GO:0007015;GO:0007264;GO:0004871;GO:0005622;GO:0003924;GO:0006887;
CIMG_00482	GO:0007596;GO:0005737;GO:0016874;GO:0005739;GO:0009249;GO:0006464;
CIMG_00483	GO:0005665;GO:0005737;GO:0030950;GO:0031932;GO:0001558;GO:0031505;GO:0005554;
CIMG_00484	GO:0005576;GO:0005739;GO:0008299;GO:0000010;GO:0006743;
CIMG_00485	GO:0000502;GO:0008541;GO:0006511;GO:0042612;GO:0005554;GO:0005198;
CIMG_00486	GO:0005515;GO:0005737;
CIMG_00487	GO:0000124;GO:0016251;GO:0046695;GO:0042742;GO:0016568;GO:0016573;GO:0006473;GO:0005669;GO:0000114;GO:0006325;GO:0006367;
CIMG_00488	GO:0042742;GO:0016020;GO:0007596;
CIMG_00489	GO:0005840;
CIMG_00491	GO:0016021;
CIMG_00492	GO:0007596;GO:0003743;GO:0005843;GO:0006413;GO:0005830;
CIMG_00495	GO:0007596;
CIMG_00496	GO:0005199;GO:0005665;GO:0006260;GO:0007064;GO:0016407;GO:0006281;GO:0005622;GO:0000790;
CIMG_00497	GO:0042274;GO:0005737;GO:0005880;GO:0005730;GO:0005634;GO:0005732;GO:0006365;GO:0005554;GO:0007268;
CIMG_00498	GO:0005634;GO:0016055;
CIMG_00499	GO:0005515;
CIMG_00500	GO:0005737;GO:0016020;
CIMG_00501	GO:0030437;GO:0000502;GO:0006950;GO:0004840;GO:0000209;GO:0006513;GO:0051246;GO:0043162;
CIMG_00502	GO:0003995;GO:0016627;GO:0009279;
CIMG_00503	GO:0016020;
CIMG_00504	GO:0005634;GO:0006281;GO:0006260;GO:0017108;GO:0001302;GO:0000731;GO:0004519;GO:0006303;GO:0042597;GO:0000723;
CIMG_00505	GO:0005576;GO:0005665;
CIMG_00506	GO:0005576;GO:0050792;
CIMG_00507	GO:0005576;GO:0007268;
CIMG_00508	GO:0006508;GO:0007218;GO:0005576;
CIMG_00512	GO:0004867;
CIMG_00513	GO:0003677;GO:0006355;GO:0005576;GO:0042597;GO:0005634;GO:0000788;GO:0045910;
CIMG_00514	GO:0005199;GO:0019867;GO:0030437;GO:0005576;GO:0005886;GO:0030036;GO:0046488;GO:0007268;GO:0016308;GO:0045011;
CIMG_00516	GO:0016567;GO:0000070;GO:0005515;GO:0005576;GO:0042597;GO:0009088;GO:0007091;GO:0004842;GO:0005680;GO:0031145;GO:0008054;GO:0000022;
CIMG_00517	GO:0005665;GO:0006827;GO:0046688;GO:0007155;GO:0004322;GO:0005576;GO:0005198;GO:0005886;GO:0016491;
CIMG_00518	GO:0016788;GO:0005576;GO:0005665;GO:0016020;
CIMG_00519	GO:0005199;GO:0005665;GO:0030528;GO:0000083;GO:0005634;
CIMG_00520	GO:0005665;GO:0005737;GO:0006366;GO:0003899;
CIMG_00521	GO:0008152;
CIMG_00522	GO:0005184;GO:0005275;GO:0015837;GO:0030476;GO:0015239;GO:0004519;GO:0005628;
CIMG_00523	GO:0008372;GO:0000105;GO:0016491;GO:0030476;GO:0020037;
CIMG_00524	GO:0008372;GO:0030476;GO:0003824;
CIMG_00526	GO:0008152;GO:0005576;
CIMG_00530	GO:0007596;
CIMG_00532	GO:0008152;GO:0005665;
CIMG_00533	GO:0016020;GO:0016021;GO:0016887;GO:0005515;GO:0005576;GO:0007596;GO:0005737;
CIMG_00534	GO:0031388;GO:0005515;GO:0007268;GO:0005576;
CIMG_00535	GO:0005184;
CIMG_00536	GO:0005576;
CIMG_00538	GO:0005184;
CIMG_00539	GO:0042597;GO:0019865;
CIMG_00540	GO:0016020;GO:0003723;GO:0006355;GO:0005737;GO:0006368;GO:0005515;GO:0005576;GO:0005739;GO:0005634;GO:0005622;GO:0006334;GO:0016032;GO:0007155;GO:0008023;GO:0006952;GO:0006325;GO:0016944;
CIMG_00541	GO:0005665;GO:0007124;GO:0043332;GO:0005737;GO:0001403;GO:0005576;GO:0006468;GO:0006952;GO:0004708;GO:0000750;
CIMG_00542	GO:0008152;GO:0007268;
CIMG_00543	GO:0008152;GO:0016032;GO:0007218;
CIMG_00544	GO:0030131;GO:0005576;
CIMG_00546	GO:0016585;GO:0005524;GO:0006338;GO:0008623;GO:0016787;GO:0016887;GO:0005634;GO:0006348;GO:0016584;GO:0046020;
CIMG_00547	GO:0006396;GO:0008168;GO:0006952;GO:0005634;
CIMG_00548	GO:0005524;GO:0004519;GO:0005634;GO:0016020;GO:0007155;GO:0008270;GO:0005515;GO:0005576;
CIMG_00549	GO:0005737;GO:0046677;
CIMG_00550	GO:0046677;GO:0005576;GO:0043037;GO:0003735;GO:0005763;GO:0009060;
CIMG_00551	GO:0030259;GO:0005634;GO:0009522;
CIMG_00552	GO:0005515;GO:0005184;
CIMG_00555	GO:0005576;
CIMG_00556	GO:0008270;
CIMG_00557	GO:0016020;
CIMG_00559	GO:0003723;GO:0005524;GO:0005635;GO:0008026;GO:0008186;GO:0005730;GO:0042597;GO:0006364;GO:0004004;
CIMG_00561	GO:0016020;
CIMG_00566	GO:0005634;GO:0042597;GO:0005665;GO:0005576;GO:0007596;
CIMG_00569	GO:0016020;GO:0000004;GO:0008372;GO:0008270;GO:0008139;
CIMG_00571	GO:0016020;
CIMG_00572	GO:0016020;GO:0008152;GO:0019865;GO:0009279;
CIMG_00573	GO:0020037;
CIMG_00576	GO:0005622;GO:0016020;
CIMG_00577	GO:0006952;GO:0005576;
CIMG_00579	GO:0005840;GO:0000004;GO:0005737;GO:0005576;GO:0005634;GO:0005554;
CIMG_00580	GO:0005199;GO:0019865;GO:0016020;GO:0005665;
CIMG_00583	GO:0005199;
CIMG_00586	GO:0005634;
CIMG_00589	GO:0000124;GO:0005671;GO:0046695;GO:0016568;GO:0008152;GO:0004402;GO:0016573;GO:0003713;
CIMG_00590	GO:0016021;GO:0007218;GO:0004871;GO:0005935;GO:0005554;GO:0016055;GO:0000282;GO:0009522;
CIMG_00592	GO:0005199;GO:0016020;GO:0006879;GO:0030001;GO:0008152;GO:0015680;GO:0019829;GO:0012510;
CIMG_00596	GO:0005576;GO:0007268;
CIMG_00598	GO:0008372;GO:0016787;GO:0007089;GO:0008152;GO:0016788;
CIMG_00599	GO:0005634;
CIMG_00600	GO:0009522;GO:0006952;
CIMG_00601	GO:0005576;
CIMG_00602	GO:0007596;GO:0042742;GO:0000175;GO:0005737;GO:0006357;GO:0005515;GO:0000289;GO:0007218;GO:0007089;GO:0000288;GO:0016593;GO:0030015;GO:0005198;
CIMG_00603	GO:0008152;
CIMG_00606	GO:0005665;GO:0005634;GO:0005576;
CIMG_00608	GO:0005762;GO:0043037;GO:0003735;
CIMG_00609	GO:0030904;GO:0008565;GO:0005737;GO:0045053;GO:0005829;GO:0007154;GO:0042147;GO:0005768;
CIMG_00610	GO:0000004;GO:0005737;GO:0046872;GO:0005554;
CIMG_00611	GO:0016020;
CIMG_00613	GO:0005665;GO:0019865;GO:0005576;GO:0006457;GO:0030433;GO:0005509;GO:0051082;GO:0030176;
CIMG_00614	GO:0008152;GO:0005509;
CIMG_00615	GO:0006952;
CIMG_00616	GO:0016020;GO:0016032;
CIMG_00617	GO:0005789;GO:0005576;
CIMG_00618	GO:0004843;GO:0000004;GO:0008372;GO:0006511;GO:0007268;
CIMG_00620	GO:0016020;GO:0005576;GO:0019867;
CIMG_00621	GO:0005737;GO:0005739;GO:0004821;GO:0006412;GO:0006427;
CIMG_00622	GO:0006725;GO:0005576;GO:0005739;GO:0015997;GO:0005743;GO:0006743;
CIMG_00623	GO:0016020;GO:0006914;GO:0006810;GO:0007154;GO:0008289;
CIMG_00625	GO:0005665;GO:0005576;GO:0004252;GO:0007323;GO:0005802;GO:0006508;
CIMG_00626	GO:0016740;GO:0005576;GO:0019867;GO:0005665;GO:0019865;
CIMG_00627	GO:0050660;GO:0005737;GO:0004791;GO:0007218;GO:0030503;
CIMG_00628	GO:0008270;GO:0005576;
CIMG_00629	GO:0008152;GO:0042742;
CIMG_00630	GO:0016491;GO:0007596;GO:0005576;
CIMG_00631	GO:0000004;GO:0005737;GO:0030173;GO:0005576;GO:0007155;GO:0005554;
CIMG_00632	GO:0008270;GO:0005198;GO:0042612;
CIMG_00633	GO:0006725;GO:0019867;
CIMG_00634	GO:0009512;GO:0000004;GO:0005737;GO:0030173;GO:0016021;GO:0005554;
CIMG_00635	GO:0016627;GO:0003995;GO:0019867;
CIMG_00636	GO:0008152;GO:0042742;
CIMG_00637	GO:0006725;GO:0007155;
CIMG_00638	GO:0008270;GO:0042597;
CIMG_00640	GO:0016021;GO:0007218;
CIMG_00641	GO:0005576;GO:0042597;
CIMG_00642	GO:0030137;GO:0000004;GO:0030173;GO:0005554;
CIMG_00643	GO:0005634;GO:0045449;GO:0005576;
CIMG_00646	GO:0046677;
CIMG_00647	GO:0005737;GO:0016620;GO:0005634;GO:0008152;
CIMG_00649	GO:0007124;GO:0030437;GO:0005886;GO:0005622;GO:0003924;GO:0007190;GO:0001302;GO:0007265;
CIMG_00650	GO:0000004;GO:0005737;GO:0006777;GO:0005576;GO:0005634;GO:0005554;
CIMG_00651	GO:0000004;GO:0005737;GO:0005634;GO:0005554;
CIMG_00653	GO:0005576;
CIMG_00654	GO:0042151;GO:0042742;
CIMG_00655	GO:0005840;GO:0005794;
CIMG_00659	GO:0005576;
CIMG_00661	GO:0016491;GO:0007155;
CIMG_00662	GO:0005655;GO:0000171;GO:0004526;GO:0000172;GO:0006364;GO:0008033;GO:0030677;
CIMG_00664	GO:0005741;GO:0000214;GO:0006388;GO:0000213;GO:0005637;
CIMG_00665	GO:0005737;GO:0006357;GO:0005576;GO:0008023;GO:0016944;GO:0033588;
CIMG_00666	GO:0005665;GO:0006360;GO:0005736;GO:0005666;GO:0006366;GO:0003899;GO:0006350;GO:0006383;
CIMG_00667	GO:0000004;GO:0008372;GO:0016787;GO:0005576;GO:0005554;
CIMG_00669	GO:0006879;GO:0006878;GO:0005737;GO:0009279;GO:0003824;GO:0005554;
CIMG_00670	GO:0016021;
CIMG_00672	GO:0005634;GO:0004519;
CIMG_00673	GO:0007218;
CIMG_00674	GO:0005524;GO:0019865;GO:0008026;GO:0005730;GO:0006365;GO:0000027;GO:0004004;
CIMG_00675	GO:0005737;GO:0005576;GO:0015940;GO:0005634;GO:0004592;
CIMG_00676	GO:0019865;
CIMG_00677	GO:0008152;GO:0006952;
CIMG_00679	GO:0006486;GO:0030137;GO:0016787;GO:0005576;GO:0017110;GO:0005794;
CIMG_00680	GO:0005686;GO:0005737;GO:0031202;GO:0005515;GO:0000398;GO:0016032;GO:0000723;
CIMG_00682	GO:0005576;
CIMG_00683	GO:0005576;GO:0007155;
CIMG_00684	GO:0005634;
CIMG_00685	GO:0005576;
CIMG_00689	GO:0016020;GO:0016032;GO:0009279;GO:0005199;GO:0005576;GO:0005634;
CIMG_00690	GO:0007218;
CIMG_00692	GO:0005576;
CIMG_00695	GO:0005576;GO:0009512;
CIMG_00697	GO:0016021;GO:0007268;
CIMG_00698	GO:0007596;GO:0007007;GO:0007005;GO:0005554;GO:0005743;
CIMG_00699	GO:0008121;GO:0055114;GO:0006122;GO:0005750;GO:0009060;
CIMG_00700	GO:0005622;GO:0003677;
CIMG_00701	GO:0006879;GO:0006878;GO:0030003;GO:0005798;GO:0005247;GO:0005768;GO:0005216;GO:0005794;
CIMG_00702	GO:0004733;GO:0007596;GO:0008372;GO:0006631;GO:0000723;
CIMG_00703	GO:0030054;GO:0005737;GO:0005665;GO:0009279;GO:0042612;
CIMG_00704	GO:0005665;GO:0000004;GO:0005576;GO:0007242;GO:0000329;GO:0005554;GO:0016740;
CIMG_00705	GO:0016021;GO:0009279;GO:0019865;GO:0007268;
CIMG_00707	GO:0005634;GO:0016020;GO:0007596;
CIMG_00710	GO:0003723;GO:0031202;GO:0046540;GO:0005730;GO:0000398;GO:0005732;GO:0030490;
CIMG_00711	GO:0005576;GO:0005665;
CIMG_00712	GO:0005524;GO:0005515;GO:0016020;GO:0019865;
CIMG_00713	GO:0007596;GO:0005524;GO:0006268;GO:0042742;GO:0005737;GO:0005515;GO:0003682;GO:0042555;GO:0005656;GO:0005576;GO:0005634;GO:0006270;GO:0004003;
CIMG_00714	GO:0016310;GO:0005829;GO:0008299;GO:0006696;GO:0004631;
CIMG_00715	GO:0006464;GO:0005665;
CIMG_00716	GO:0005665;GO:0043248;GO:0005737;GO:0006511;GO:0006974;GO:0005634;GO:0008538;
CIMG_00717	GO:0005840;GO:0043037;GO:0003735;GO:0005763;
CIMG_00718	GO:0016020;GO:0000026;GO:0005576;GO:0000032;GO:0006491;GO:0006493;GO:0005794;
CIMG_00719	GO:0016020;GO:0007059;GO:0005737;GO:0000932;GO:0005576;GO:0005843;GO:0006446;GO:0005554;
CIMG_00721	GO:0008372;GO:0044237;GO:0003978;GO:0006694;GO:0008152;GO:0016055;GO:0006012;
CIMG_00722	GO:0016020;GO:0005783;GO:0019028;GO:0005635;GO:0016726;GO:0000004;GO:0005515;GO:0016491;GO:0008152;
CIMG_00723	GO:0005622;GO:0016020;
CIMG_00724	GO:0000149;GO:0006904;GO:0016192;GO:0005886;GO:0005934;GO:0005935;GO:0006906;GO:0006887;
CIMG_00725	GO:0005759;GO:0005524;GO:0005739;GO:0006401;GO:0004004;
CIMG_00743	GO:0003723;GO:0007596;GO:0005524;GO:0004386;GO:0005737;GO:0031202;GO:0000391;GO:0000350;GO:0005681;GO:0005634;GO:0000386;GO:0000358;GO:0004004;
CIMG_00744	GO:0007268;GO:0007218;
CIMG_00745	GO:0005840;GO:0030489;GO:0019867;GO:0005730;GO:0006364;GO:0006952;GO:0005554;
CIMG_00746	GO:0016020;GO:0003723;GO:0005730;GO:0005576;GO:0007218;GO:0005634;GO:0006364;
CIMG_00747	GO:0005737;GO:0005634;GO:0008152;GO:0004849;GO:0008655;
CIMG_00748	GO:0005509;GO:0005634;GO:0050660;GO:0007596;
CIMG_00749	GO:0019867;GO:0042742;GO:0000798;GO:0005576;GO:0000272;GO:0007064;GO:0005634;GO:0005554;GO:0000724;
CIMG_00750	GO:0006360;GO:0005736;GO:0003899;GO:0007155;GO:0006350;GO:0045449;
CIMG_00751	GO:0046515;GO:0005737;GO:0005515;GO:0000226;GO:0005634;GO:0019135;
CIMG_00752	GO:0005743;GO:0019867;
CIMG_00753	GO:0000276;GO:0046933;GO:0015986;
CIMG_00754	GO:0007596;GO:0016032;GO:0005840;GO:0042742;
CIMG_00755	GO:0006357;GO:0006354;GO:0043189;GO:0000123;GO:0000074;GO:0004402;GO:0005622;GO:0016573;
CIMG_00756	GO:3;GO:0031202;GO:0005681;GO:0007218;GO:0005634;GO:0000398;
CIMG_00757	GO:0016020;GO:0030489;GO:0005737;GO:0000055;GO:0005730;GO:0019843;GO:0005634;
CIMG_00758	GO:0005634;GO:0006364;GO:0007155;GO:0008408;GO:0005730;GO:0042255;
CIMG_00760	GO:0008152;
CIMG_00761	GO:0005737;GO:0005739;GO:0005634;GO:0000290;GO:0016818;
CIMG_00762	GO:0004843;GO:0005737;GO:0016579;GO:0005622;
CIMG_00763	GO:0005634;GO:0016032;
CIMG_00764	GO:0005665;GO:0003723;GO:0007596;GO:0008372;GO:0003729;GO:0000288;GO:0003676;
CIMG_00765	GO:0005524;GO:0005737;GO:0006421;GO:0005576;GO:0001533;GO:0003676;GO:0004816;
CIMG_00768	GO:0005634;GO:0004519;GO:0042742;GO:0005737;GO:0019865;GO:0007155;
CIMG_00769	GO:0005665;GO:0019867;GO:0000004;GO:0005737;GO:0003676;GO:0005554;
CIMG_00770	GO:0005576;
CIMG_00771	GO:0010044;GO:0042994;GO:0003714;GO:0006808;GO:0005829;GO:0051219;GO:0005625;GO:0000723;
CIMG_00777	GO:0005634;GO:0005665;GO:0005840;
CIMG_00778	GO:0007155;
CIMG_00780	GO:0016887;GO:0016021;
CIMG_00781	GO:0000004;GO:0005737;GO:0005554;
CIMG_00782	GO:0005199;
CIMG_00783	GO:0005576;GO:0005665;GO:0020037;
CIMG_00784	GO:0005199;
CIMG_00786	GO:0007124;GO:0030468;GO:0043332;GO:0007118;GO:0001403;GO:0004871;GO:0005886;GO:0031384;GO:0005622;GO:0007119;GO:0005934;GO:0005935;GO:0005625;GO:0003924;GO:0007266;GO:0007096;GO:0000750;GO:0006887;
CIMG_00787	GO:0046872;GO:0016020;
CIMG_00789	GO:0007218;GO:0006633;GO:0005739;GO:0004312;
CIMG_00790	GO:0009320;GO:0006189;GO:0005737;GO:0006164;GO:0006144;GO:0007218;GO:0004638;
CIMG_00791	GO:0016020;GO:0000124;GO:0046695;GO:0016568;GO:0004402;GO:0005622;GO:0016573;GO:0005198;
CIMG_00792	GO:0006370;GO:0046677;GO:0005576;GO:0004484;GO:0006397;GO:0005634;GO:0045944;GO:0007268;GO:0006310;
CIMG_00793	GO:0006284;GO:0006266;GO:0003910;GO:0019865;GO:0006289;GO:0005739;GO:0005634;GO:0006273;GO:0006310;GO:0005657;
CIMG_00794	GO:0007596;GO:0005576;
CIMG_00795	GO:0005576;
CIMG_00796	GO:0016020;GO:0019865;GO:0000004;GO:0005737;GO:0005576;GO:0005554;
CIMG_00797	GO:0003743;GO:0005576;GO:0042256;GO:0005843;GO:0006413;GO:0043614;GO:0006446;GO:0005096;
CIMG_00798	GO:0004789;GO:0005737;GO:0009228;GO:0004417;GO:0007155;GO:0005794;GO:0006952;
CIMG_00799	GO:0005665;GO:0008152;
CIMG_00800	GO:0042742;
CIMG_00801	GO:0008372;GO:0016788;GO:0006083;GO:0006629;
CIMG_00802	GO:0005216;GO:0005576;GO:0009522;GO:0042612;
CIMG_00803	GO:0009165;GO:0005829;GO:0004146;GO:0006760;
CIMG_00804	GO:0005634;
CIMG_00805	GO:0019865;GO:0016020;GO:0009279;
CIMG_00806	GO:0005681;GO:0016032;GO:0005840;
CIMG_00807	GO:0006396;GO:0000176;GO:0000175;GO:0000177;GO:0006365;GO:0006402;
CIMG_00808	GO:0005665;GO:0005184;GO:0000139;GO:0045332;GO:0006897;GO:0005886;GO:0016887;GO:0030140;GO:0008152;GO:0005802;GO:0006886;GO:0006952;GO:0006892;GO:0004012;GO:0030490;GO:0009522;
CIMG_00809	GO:0005576;
CIMG_00815	GO:0016021;GO:0009279;
CIMG_00817	GO:0004222;GO:0042742;GO:0050792;GO:0000324;GO:0007047;GO:0006508;GO:0007268;
CIMG_00818	GO:0005665;GO:0005199;GO:0005086;GO:0005184;GO:0016192;GO:0005576;GO:0005739;GO:0042597;GO:0005622;GO:0045045;
CIMG_00819	GO:0005199;
CIMG_00820	GO:0005199;GO:0005737;
CIMG_00821	GO:0006308;GO:0004529;GO:0004520;GO:0006401;GO:0005743;GO:0004519;GO:0006310;GO:0004540;
CIMG_00822	GO:0016020;GO:0006829;GO:0006882;GO:0005385;GO:0005774;
CIMG_00823	GO:0016020;GO:0046677;GO:0005737;
CIMG_00824	GO:0005622;GO:0005665;
CIMG_00825	GO:0008152;GO:0005509;
CIMG_00826	GO:0016020;
CIMG_00827	GO:0042742;GO:0005737;GO:0016874;GO:0005829;GO:0005576;GO:0007218;GO:0006633;GO:0005739;GO:0042597;GO:0006998;GO:0003989;GO:0009279;GO:0004075;GO:0008152;GO:0007268;GO:0006606;GO:0005789;
CIMG_00828	GO:0006952;GO:0005576;
CIMG_00829	GO:0016020;GO:0005635;GO:0030433;GO:0005184;GO:0004842;GO:0030176;GO:0007218;
CIMG_00830	GO:0016032;GO:0005737;
CIMG_00832	GO:0046677;GO:0005576;
CIMG_00833	GO:0016567;GO:0000070;GO:0005515;GO:0018346;GO:0007091;GO:0004842;GO:0005680;GO:0005794;GO:0031145;GO:0008054;GO:0000022;
CIMG_00834	GO:0003841;GO:0008152;GO:0030148;GO:0005811;
CIMG_00835	GO:0009059;GO:0007596;
CIMG_00836	GO:0007596;GO:0008372;GO:0009228;GO:0009236;GO:0008614;GO:0005554;
CIMG_00837	GO:0000339;GO:0019028;GO:0000398;GO:0003676;GO:0005846;GO:0000723;GO:0000243;
CIMG_00838	GO:0005184;GO:0009279;GO:0042742;
CIMG_00840	GO:0003755;GO:0006369;GO:0000122;GO:0005515;GO:0006397;GO:0005634;GO:0016853;GO:0003711;GO:0042326;
CIMG_00841	GO:0005665;GO:0006974;GO:0006366;GO:0003899;GO:0006350;GO:0045449;GO:0000723;
CIMG_00842	GO:0005840;GO:0005762;GO:0043037;GO:0003735;GO:0000723;
CIMG_00843	GO:0005634;GO:0005576;GO:0016032;GO:0007596;GO:0005737;GO:0005840;
CIMG_00847	GO:0005665;GO:0016020;GO:0042600;GO:0000142;GO:0007120;GO:0005794;GO:0000282;GO:0005525;
CIMG_00848	GO:0016439;GO:0005576;GO:0007218;GO:0005634;GO:0008033;GO:0006400;
CIMG_00849	GO:0016251;GO:0005673;GO:0006367;
CIMG_00852	GO:0006812;GO:0019865;GO:0007596;GO:0005665;GO:0042597;
CIMG_00853	GO:0006511;GO:0005665;GO:0007596;GO:0042597;GO:0006952;GO:0007268;GO:0019867;GO:0007218;GO:0005515;
CIMG_00854	GO:0000004;GO:0008372;GO:0005576;GO:0016407;GO:0016740;
CIMG_00855	GO:0005576;GO:0016021;GO:0007323;GO:0005789;GO:0004671;
CIMG_00856	GO:0019865;
CIMG_00857	GO:0007596;GO:0005665;GO:0005515;GO:0005576;
CIMG_00859	GO:0003723;GO:0005847;GO:0006378;GO:0005576;GO:0005198;GO:0006379;
CIMG_00862	GO:0005829;GO:0004590;GO:0019856;GO:0006952;GO:0006207;
CIMG_00863	GO:0005886;GO:0015719;GO:0015124;
CIMG_00867	GO:0003723;GO:0007046;GO:0000154;GO:0030515;GO:0005732;GO:0005622;GO:0006365;GO:0032040;GO:0030490;
CIMG_00868	GO:0005576;
CIMG_00869	GO:0005665;
CIMG_00871	GO:0005788;GO:0031072;GO:0051087;GO:0005576;GO:0030968;GO:0006457;GO:0030433;GO:0009088;GO:0005794;
CIMG_00872	GO:0006952;GO:0005737;GO:0005576;GO:0004519;
CIMG_00874	GO:0007596;GO:0005739;GO:0016616;GO:0006090;GO:0006520;GO:0051287;GO:0004470;GO:0004519;
CIMG_00876	GO:0016020;
CIMG_00877	GO:0016020;GO:0005576;
CIMG_00878	GO:0007596;GO:0019867;GO:0016032;
CIMG_00879	GO:0005576;GO:0009279;
CIMG_00881	GO:0016020;GO:0005576;GO:0042597;
CIMG_00882	GO:0005184;
CIMG_00883	GO:0016021;GO:0005794;GO:0005184;GO:0016020;
CIMG_00886	GO:0016021;GO:0004519;GO:0042742;GO:0019015;
CIMG_00888	GO:0005840;GO:0005842;GO:0043037;GO:0003735;GO:0042597;
CIMG_00896	GO:0005840;GO:0005665;GO:0005198;GO:0005576;GO:0004519;
CIMG_00897	GO:0000105;
CIMG_00898	GO:0005665;GO:0005737;GO:0000011;GO:0016021;GO:0007218;GO:0005634;GO:0000324;GO:0030234;GO:0009088;GO:0007155;GO:0006508;GO:0006644;GO:0004519;
CIMG_00899	GO:0016020;GO:0005665;
CIMG_00901	GO:0008152;
CIMG_00902	GO:0007596;GO:0007218;
CIMG_00903	GO:0005622;
CIMG_00904	GO:0005199;GO:0005665;GO:0007124;GO:0006355;GO:0003700;GO:0005634;
CIMG_00910	GO:0004386;GO:0005524;GO:0008026;GO:0005576;GO:0009279;GO:0005665;GO:0005737;GO:0009088;
CIMG_00911	GO:0006448;GO:0005515;GO:0005829;GO:0005739;GO:0042597;GO:0005554;GO:0016740;GO:0004519;GO:0005830;
CIMG_00912	GO:0005840;GO:0005842;GO:0043037;GO:0003735;
CIMG_00914	GO:0007218;
CIMG_00916	GO:0005515;
CIMG_00917	GO:0005634;GO:0005665;GO:0007596;
CIMG_00918	GO:0006468;GO:0005576;GO:0007218;
CIMG_00920	GO:0016020;
CIMG_00921	GO:0005737;GO:0042597;GO:0005576;
CIMG_00922	GO:0006629;
CIMG_00923	GO:0030170;GO:0007596;
CIMG_00924	GO:0016020;GO:0005576;GO:0005739;GO:0006730;GO:0006563;GO:0004372;GO:0005198;
CIMG_00927	GO:0008152;
CIMG_00928	GO:0005622;
CIMG_00935	GO:0009279;GO:0005576;
CIMG_00936	GO:0005665;GO:0005840;GO:0016032;GO:0016020;GO:0005576;GO:0005737;
CIMG_00938	GO:0046914;GO:0050792;GO:0005576;
CIMG_00939	GO:0005665;GO:0016020;GO:0005524;GO:0007596;GO:0004386;GO:0031202;GO:0005681;GO:0005634;GO:0001533;GO:0000356;GO:0004004;
CIMG_00940	GO:0004672;GO:0005576;GO:0007218;GO:0000078;GO:0005634;GO:0031569;GO:0008361;GO:0006468;GO:0040020;GO:0005935;GO:0000086;GO:0000079;
CIMG_00941	GO:0008152;GO:0048037;GO:0005622;GO:0006952;GO:0005576;GO:0004519;GO:0007218;GO:0005794;GO:0007596;GO:0005634;GO:0007155;GO:0016020;
CIMG_00943	GO:0016020;
CIMG_00944	GO:0016020;GO:0030054;GO:0008270;GO:0006897;GO:0019706;GO:0018318;GO:0007268;GO:0000750;
CIMG_00946	GO:0005576;GO:0019867;
CIMG_00947	GO:0042612;
CIMG_00948	GO:0000004;GO:0005737;GO:0030145;GO:0007155;GO:0008451;GO:0009987;
CIMG_00950	GO:0005199;GO:0016020;GO:0005740;GO:0005554;GO:0006461;
CIMG_00951	GO:0005737;GO:0005634;GO:0007165;GO:0005554;
CIMG_00953	GO:0000004;GO:0008372;GO:0005554;
CIMG_00954	GO:0005199;GO:0006561;GO:0003723;GO:0008652;GO:0005737;GO:0004349;GO:0000723;
CIMG_00955	GO:0005576;GO:0006078;GO:0009277;GO:0005554;
CIMG_00956	GO:0045047;GO:0005785;GO:0005047;GO:0003924;GO:0006614;GO:0005509;GO:0030176;GO:0005525;
CIMG_00957	GO:0005737;GO:0005576;GO:0005739;GO:0008152;GO:0005794;GO:0019344;GO:0004122;
CIMG_00959	GO:0005794;GO:0007596;GO:0042612;GO:0005576;GO:0042597;GO:0005665;
CIMG_00961	GO:0016020;GO:0000004;GO:0005737;GO:0016787;GO:0003824;GO:0005554;
CIMG_00962	GO:0006355;GO:0006369;GO:0005634;GO:0003713;GO:0045944;
CIMG_00963	GO:0006470;
CIMG_00965	GO:0051015;GO:0019867;GO:0006970;GO:0030674;GO:0030482;GO:0007015;GO:0030479;GO:0006897;GO:0007121;GO:0005509;
CIMG_00966	GO:0042597;GO:0016491;GO:0005634;GO:0030503;GO:0008379;
CIMG_00968	GO:0005730;GO:0042597;GO:0005634;GO:0005732;GO:0006365;GO:0032040;GO:0005554;GO:0030490;
CIMG_00969	GO:0008757;GO:0000004;GO:0005737;
CIMG_00972	GO:0000812;GO:0006338;GO:0006355;GO:0031011;GO:0006357;GO:0005887;GO:0005515;GO:0003682;GO:0043189;GO:0005634;GO:0004402;GO:0016573;GO:0000790;GO:0006325;GO:0043141;
CIMG_00973	GO:0006623;GO:0006914;GO:0016021;GO:0005774;GO:0006952;GO:0005554;
CIMG_00974	GO:0007218;
CIMG_00975	GO:0009512;GO:0016020;GO:0009279;
CIMG_00976	GO:0016020;GO:0000004;GO:0008372;GO:0006952;GO:0005554;
CIMG_00977	GO:0005576;GO:0019865;
CIMG_00981	GO:0019867;GO:0007596;GO:0005737;GO:0006807;GO:0004352;GO:0005739;GO:0006520;GO:0005625;
CIMG_00982	GO:0016032;
CIMG_00983	GO:0005840;GO:0043037;GO:0003735;GO:0005763;
CIMG_00984	GO:0006970;GO:0005737;GO:0030479;GO:0005515;GO:0030042;GO:0005634;
CIMG_00987	GO:0031202;GO:0046540;GO:0005576;GO:0005634;GO:0000398;GO:0005622;
CIMG_00988	GO:0000154;GO:0005730;GO:0000179;GO:0008152;GO:0006365;
CIMG_00989	GO:0005097;GO:0016192;GO:0005739;GO:0005622;GO:0005794;
CIMG_00991	GO:0003723;GO:0006378;GO:0005737;GO:0005576;GO:0007218;GO:0005849;GO:0005634;GO:0003676;GO:0007268;GO:0006379;
CIMG_00992	GO:0005665;GO:0005634;GO:0016577;GO:0008372;GO:0007155;GO:0051864;GO:0005576;GO:0008270;
CIMG_00993	GO:0003676;
CIMG_00995	GO:0016020;GO:0005184;GO:0000004;GO:0000329;GO:0016032;GO:0006952;GO:0005554;
CIMG_00996	GO:0019867;GO:0005730;GO:0005732;GO:0006365;GO:0005554;
CIMG_00997	GO:0006096;GO:0005829;GO:0006006;GO:0006000;GO:0004396;
CIMG_00999	GO:0016020;GO:0019865;GO:0017136;GO:0005737;GO:0005677;GO:0006348;
CIMG_01000	GO:0006891;GO:0000301;GO:0005576;GO:0005794;GO:0005554;GO:0017119;
CIMG_01002	GO:0016020;GO:0008519;GO:0015696;GO:0005576;GO:0005886;
CIMG_01003	GO:0016020;GO:0015410;GO:0005515;GO:0006828;GO:0008152;GO:0005388;GO:0006816;GO:0005794;GO:0045045;
CIMG_01004	GO:0007596;GO:0000798;GO:0005737;GO:0007076;GO:0007064;GO:0042597;GO:0005634;GO:0000228;GO:0005554;
CIMG_01007	GO:0005665;GO:0015238;GO:0016021;GO:0015893;GO:0007268;
CIMG_01008	GO:0016020;
CIMG_01009	GO:0007218;
CIMG_01010	GO:0005199;GO:0005665;GO:0000004;GO:0005737;GO:0005634;GO:0005554;GO:0016055;
CIMG_01012	GO:0003919;GO:0009231;GO:0000105;GO:0008531;GO:0009398;GO:0005792;GO:0005743;
CIMG_01013	GO:0016020;GO:0042597;GO:0007155;GO:0019867;
CIMG_01015	GO:0005198;
CIMG_01016	GO:0016020;GO:0004579;GO:0008250;GO:0016021;GO:0018279;GO:0006487;
CIMG_01017	GO:0031310;GO:0042144;GO:0005554;GO:0004519;
CIMG_01018	GO:0005524;GO:0006268;GO:0005737;GO:0003682;GO:0042555;GO:0005656;GO:0005634;GO:0006270;GO:0004003;GO:0006267;GO:0005509;
CIMG_01019	GO:0016274;GO:0005737;GO:0018216;GO:0005634;
CIMG_01020	GO:0005184;
CIMG_01021	GO:0005576;GO:0007268;GO:0016020;
CIMG_01022	GO:0045861;GO:0005739;GO:0006457;GO:0001302;GO:0005554;GO:0005743;
CIMG_01023	GO:0003723;GO:0046982;GO:0006378;GO:0005576;GO:0005849;GO:0009279;GO:0003676;GO:0006379;
CIMG_01025	GO:0051287;GO:0019867;
CIMG_01026	GO:0005576;
CIMG_01028	GO:0005737;GO:0007218;GO:0016055;
CIMG_01030	GO:0007596;GO:0000004;GO:0005737;GO:0005576;GO:0009279;GO:0005554;
CIMG_01031	GO:0005515;GO:0030126;GO:0006890;GO:0030117;
CIMG_01032	GO:0031411;GO:0016032;GO:0005737;GO:0016020;GO:0005665;
CIMG_01033	GO:0005840;GO:0005842;GO:0043037;GO:0003735;GO:0000027;
CIMG_01034	GO:0007218;GO:0005840;
CIMG_01035	GO:0007046;GO:0005524;GO:0007596;GO:0042742;GO:0004386;GO:0005730;GO:0007218;GO:0003724;
CIMG_01036	GO:0016491;
CIMG_01037	GO:0005739;GO:0042597;GO:0015978;GO:0006094;GO:0005758;GO:0005554;
CIMG_01038	GO:0008757;GO:0005737;GO:0018364;GO:0005634;GO:0008276;
CIMG_01039	GO:0005685;GO:0031202;GO:0046540;GO:0005515;GO:0003729;GO:0000398;GO:0005682;GO:0000243;
CIMG_01040	GO:0042742;
CIMG_01041	GO:0005622;
CIMG_01045	GO:0006511;GO:0005515;GO:0000151;
CIMG_01046	GO:0016020;GO:0016530;GO:0000105;GO:0006828;GO:0005739;GO:0006810;GO:0005743;GO:0005215;
CIMG_01047	GO:0005622;
CIMG_01048	GO:0016020;
CIMG_01049	GO:0006952;GO:0007596;GO:0016032;
CIMG_01050	GO:0003998;
CIMG_01051	GO:0005740;GO:0016032;
CIMG_01052	GO:0008299;GO:0009279;
CIMG_01053	GO:0008152;
CIMG_01054	GO:0016020;GO:0005783;GO:0019563;GO:0005576;GO:0015793;GO:0005886;GO:0000723;GO:0008374;
CIMG_01055	GO:0004519;GO:0007268;
CIMG_01056	GO:0005576;
CIMG_01057	GO:0007596;GO:0005737;GO:0005576;GO:0005739;GO:0000902;GO:0007155;GO:0042612;GO:0005554;GO:0007268;
CIMG_01058	GO:0006623;GO:0005829;GO:0048278;GO:0006914;GO:0000329;GO:0005554;
CIMG_01059	GO:0007596;GO:0005524;GO:0006268;GO:0007001;GO:0005737;GO:0008026;GO:0000070;GO:0005730;GO:0005576;GO:0006974;GO:0000722;GO:0005622;GO:0004003;GO:0001302;GO:0031422;GO:0045132;
CIMG_01060	GO:0000004;GO:0005737;GO:0005576;GO:0019015;GO:0005554;
CIMG_01061	GO:0019752;
CIMG_01062	GO:0016032;
CIMG_01063	GO:0016020;GO:0004519;
CIMG_01064	GO:0016020;GO:0003723;GO:0000004;GO:0005737;GO:0005554;GO:0016740;
CIMG_01066	GO:0000105;GO:0005840;
CIMG_01067	GO:0008152;
CIMG_01069	GO:0005634;GO:0007596;GO:0016032;
CIMG_01070	GO:0016020;GO:0005737;
CIMG_01071	GO:0005665;GO:0016020;GO:0005199;GO:0007218;GO:0016032;GO:0019867;
CIMG_01072	GO:0005184;GO:0006511;GO:0019774;GO:0004175;GO:0005839;GO:0016740;
CIMG_01075	GO:0005184;
CIMG_01082	GO:0005576;GO:0005199;GO:0016020;
CIMG_01083	GO:0016032;
CIMG_01084	GO:0006879;GO:0006627;GO:0008237;GO:0005739;GO:0004243;GO:0042612;GO:0006508;
CIMG_01085	GO:0000004;GO:0005739;GO:0005554;
CIMG_01086	GO:0007094;GO:0005737;GO:0005576;GO:0007030;GO:0005554;
CIMG_01087	GO:0019867;GO:0007046;GO:0006387;GO:0005730;GO:0008173;GO:0007000;
CIMG_01089	GO:0016251;GO:0005737;GO:0008270;GO:0004402;GO:0006468;GO:0005669;GO:0000114;GO:0007155;GO:0019015;GO:0004674;GO:0006367;
CIMG_01090	GO:0006468;GO:0005840;GO:0005576;
CIMG_01092	GO:0003755;GO:0005184;GO:0000004;GO:0006457;GO:0005634;
CIMG_01093	GO:0005739;GO:0017125;GO:0005634;GO:0006281;GO:0005622;GO:0003887;GO:0006261;GO:0004519;
CIMG_01094	GO:0005515;
CIMG_01095	GO:0005576;
CIMG_01096	GO:0009058;GO:0042597;
CIMG_01097	GO:0005737;GO:0008372;GO:0000070;GO:0006353;GO:0003676;GO:0005554;
CIMG_01098	GO:0005665;GO:0007596;GO:0030054;GO:0005184;GO:0005737;GO:0005515;GO:0004016;GO:0005576;GO:0007218;GO:0005739;GO:0005886;GO:0007188;GO:0007165;GO:0000074;GO:0009190;GO:0006171;GO:0001324;GO:0007126;GO:0007268;GO:0007265;
CIMG_01100	GO:0005737;GO:0005634;GO:0006437;GO:0004831;
CIMG_01102	GO:0000004;GO:0005576;GO:0005975;GO:0000131;GO:0009277;GO:0005554;
CIMG_01103	GO:0020037;
CIMG_01104	GO:0000105;
CIMG_01105	GO:0008143;GO:0006378;GO:0005737;GO:0016973;GO:0008270;GO:0005576;GO:0005634;
CIMG_01106	GO:0006783;GO:0005576;GO:0005739;GO:0016491;GO:0004729;
CIMG_01107	GO:0016032;
CIMG_01108	GO:0008121;GO:0006122;GO:0005740;GO:0005750;GO:0009060;GO:0016226;GO:0016740;
CIMG_01109	GO:0005199;GO:0000502;GO:0019865;GO:0005576;GO:0008270;GO:0000209;GO:0004867;GO:0006513;GO:0004842;GO:0006952;
CIMG_01110	GO:0005737;GO:0019865;
CIMG_01112	GO:0005576;
CIMG_01113	GO:0016571;GO:0042800;GO:0006348;GO:0048188;GO:0000723;
CIMG_01114	GO:0005783;GO:0004629;GO:0005576;GO:0009651;GO:0005739;GO:0030149;
CIMG_01115	GO:0009228;GO:0005829;GO:0005739;GO:0005554;GO:0000002;
CIMG_01118	GO:0030528;GO:0046695;GO:0005737;GO:0005576;GO:0007242;GO:0009279;GO:0001310;GO:0031930;
CIMG_01119	GO:0005576;
CIMG_01120	GO:0005576;
CIMG_01121	GO:0006511;GO:0019774;GO:0004175;GO:0005839;
CIMG_01122	GO:0007596;GO:0006360;GO:0005576;GO:0005736;GO:0005634;GO:0003899;GO:0006350;
CIMG_01124	GO:0005525;GO:0005622;
CIMG_01126	GO:0042612;
CIMG_01127	GO:0005737;
CIMG_01128	GO:0016020;
CIMG_01129	GO:0007268;
CIMG_01131	GO:0000004;GO:0016787;GO:0005634;GO:0016032;GO:0006952;GO:0005554;
CIMG_01132	GO:0005840;GO:0019867;GO:0007596;GO:0030054;GO:0005184;GO:0005737;GO:0005730;GO:0005576;GO:0007218;GO:0030515;GO:0005634;GO:0005732;GO:0006365;GO:0006952;GO:0005794;GO:0007268;GO:0004519;
CIMG_01133	GO:0005759;GO:0006986;GO:0005515;GO:0005576;GO:0005739;GO:0006457;GO:0007005;GO:0030150;
CIMG_01135	GO:0007596;GO:0005184;GO:0005576;GO:0000811;GO:0005554;GO:0006261;
CIMG_01137	GO:0005199;GO:0007596;GO:0005184;GO:0005737;GO:0005634;GO:0004725;GO:0000086;GO:0000079;
CIMG_01139	GO:0019865;
CIMG_01141	GO:0005730;GO:0003887;GO:0006952;GO:0006350;GO:0009303;
CIMG_01142	GO:0016020;GO:0006562;GO:0005886;GO:0015175;GO:0005296;GO:0015804;
CIMG_01144	GO:0007218;
CIMG_01145	GO:0006508;
CIMG_01147	GO:0005840;GO:0000780;GO:0007094;GO:0005515;GO:0004672;GO:0000778;GO:0005634;GO:0006468;GO:0000776;
CIMG_01148	GO:0007596;
CIMG_01149	GO:0006284;GO:0005576;GO:0005739;GO:0003906;GO:0005634;GO:0006281;GO:0008311;GO:0000723;
CIMG_01151	GO:0006096;GO:0005665;
CIMG_01152	GO:0003676;
CIMG_01153	GO:0009051;GO:0005737;GO:0005576;GO:0005739;GO:0004616;GO:0006979;GO:0006098;
CIMG_01155	GO:0005840;GO:0030137;GO:0005338;GO:0015780;
CIMG_01156	GO:0005634;GO:0005840;
CIMG_01157	GO:0008152;
CIMG_01158	GO:0042742;GO:0019867;
CIMG_01159	GO:0016884;GO:0005184;GO:0005576;
CIMG_01161	GO:0005737;GO:0004693;GO:0005634;GO:0000074;GO:0040020;GO:0006468;GO:0000084;GO:0006350;GO:0000082;GO:0000086;
CIMG_01163	GO:0000278;GO:0005737;GO:0005576;GO:0042273;GO:0007117;GO:0005634;GO:0005622;GO:0006913;GO:0005554;
CIMG_01164	GO:0005622;GO:0019867;GO:0005665;GO:0016740;GO:0016032;
CIMG_01166	GO:0005576;GO:0008152;
CIMG_01168	GO:0016032;GO:0016020;GO:0019867;GO:0005634;GO:0000105;GO:0042597;GO:0005737;
CIMG_01169	GO:0005665;GO:0030026;GO:0009279;GO:0000329;GO:0007005;GO:0005554;GO:0007268;
CIMG_01171	GO:0005840;GO:0000004;GO:0000324;GO:0019015;GO:0005554;
CIMG_01172	GO:0016020;GO:0005737;GO:0000004;GO:0005739;GO:0042597;GO:0009279;GO:0042612;GO:0005794;GO:0005554;
CIMG_01173	GO:0000004;GO:0005737;GO:0046983;GO:0005576;GO:0005634;GO:0006508;GO:0005554;
CIMG_01175	GO:0016787;
CIMG_01176	GO:0006631;
CIMG_01177	GO:0019867;
CIMG_01178	GO:0005286;GO:0005576;GO:0015802;GO:0009279;GO:0000329;GO:0005198;
CIMG_01179	GO:0006952;GO:0007218;
CIMG_01181	GO:0016020;
CIMG_01184	GO:0016020;
CIMG_01185	GO:0005665;
CIMG_01186	GO:0005840;
CIMG_01188	GO:0004840;GO:0045721;GO:0042787;GO:0005737;GO:0000209;GO:0006513;GO:0051246;
CIMG_01190	GO:0006808;GO:0006694;
CIMG_01191	GO:0005737;GO:0006623;GO:0006914;GO:0005624;GO:0031386;
CIMG_01192	GO:0003864;GO:0005739;GO:0015940;GO:0019015;
CIMG_01193	GO:0007596;
CIMG_01194	GO:0016020;GO:0006275;GO:0008270;GO:0005654;GO:0005622;GO:0006468;GO:0006270;GO:0004674;
CIMG_01195	GO:0005759;GO:0004222;GO:0042742;GO:0000105;GO:0005739;GO:0030145;GO:0008451;GO:0006508;GO:0009987;GO:0004519;
CIMG_01196	GO:0008152;GO:0018346;
CIMG_01197	GO:0020037;GO:0005794;
CIMG_01198	GO:0008152;
CIMG_01200	GO:0005576;
CIMG_01201	GO:0005677;
CIMG_01202	GO:0005524;GO:0042597;GO:0007596;
CIMG_01204	GO:0006468;GO:0005199;
CIMG_01205	GO:0006073;GO:0007047;GO:0009277;GO:0004338;
CIMG_01206	GO:0006457;
CIMG_01207	GO:0042742;GO:0009058;
CIMG_01208	GO:0008152;
CIMG_01209	GO:0005783;GO:0005622;
CIMG_01210	GO:0005783;GO:0006672;GO:0016021;GO:0017040;GO:0005794;
CIMG_01211	GO:0005576;
CIMG_01213	GO:0005794;GO:0005665;GO:0005576;
CIMG_01214	GO:0016020;GO:0005737;GO:0016032;GO:0005576;GO:0004519;
CIMG_01217	GO:0019865;
CIMG_01219	GO:0005665;GO:0007596;GO:0005576;GO:0046677;GO:0007268;
CIMG_01220	GO:0005840;GO:0007596;GO:0005730;GO:0007218;GO:0005634;GO:0006364;GO:0005554;
CIMG_01222	GO:0005665;GO:0019898;GO:0006623;GO:0005515;GO:0005576;GO:0006914;GO:0007218;GO:0008152;
CIMG_01224	GO:0005622;GO:0005198;GO:0007155;GO:0019867;GO:0005634;GO:0007218;GO:0005665;GO:0005515;
CIMG_01225	GO:0005622;GO:0005665;
CIMG_01227	GO:0005665;GO:0004843;GO:0000502;GO:0006275;GO:0006511;GO:0016787;GO:0005576;GO:0016579;GO:0006897;GO:0005739;GO:0005624;GO:0004175;GO:0004221;GO:0007268;GO:0000723;
CIMG_01228	GO:0016020;
CIMG_01229	GO:0019867;GO:0006986;GO:0005783;GO:0006616;GO:0031204;GO:0016887;GO:0030433;GO:0016032;GO:0051082;GO:0000742;
CIMG_01230	GO:0005525;GO:0005622;GO:0005665;
CIMG_01233	GO:0006118;GO:0009055;GO:0016126;GO:0005792;GO:0046914;GO:0005789;
CIMG_01234	GO:0016020;GO:0019865;GO:0007155;
CIMG_01235	GO:0006623;GO:0005515;GO:0006886;GO:0005768;GO:0006198;
CIMG_01236	GO:0005665;GO:0007124;GO:0043332;GO:0001403;GO:0005576;GO:0000131;GO:0006468;GO:0004674;GO:0007096;GO:0000282;GO:0005198;GO:0000750;
CIMG_01237	GO:0003723;GO:0042175;GO:0007059;GO:0045141;GO:0005576;GO:0030466;GO:0008298;GO:0006348;GO:0001965;GO:0005789;GO:0000750;GO:0005844;
CIMG_01240	GO:0019867;GO:0031124;GO:0031251;GO:0005737;GO:0005576;GO:0007218;GO:0006301;GO:0006397;GO:0004535;GO:0009088;
CIMG_01241	GO:0048037;GO:0008152;GO:0007218;
CIMG_01242	GO:0008152;GO:0019015;GO:0005515;
CIMG_01243	GO:0005576;
CIMG_01245	GO:0005737;GO:0004462;GO:0005634;GO:0019243;GO:0006749;GO:0005794;
CIMG_01246	GO:0005634;GO:0005622;GO:0005515;GO:0016020;GO:0005665;
CIMG_01248	GO:0007596;
CIMG_01250	GO:0005741;GO:0016192;GO:0007218;GO:0005622;GO:0003924;GO:0005509;GO:0004519;
CIMG_01251	GO:0019867;GO:0007015;GO:0030479;GO:0006897;GO:0005554;
CIMG_01252	GO:0019867;GO:0030468;GO:0000183;GO:0005634;GO:0007569;GO:0005554;
CIMG_01253	GO:0016020;
CIMG_01254	GO:0005199;GO:0005576;GO:0004519;GO:0005515;GO:0007268;
CIMG_01255	GO:0008060;GO:0006891;GO:0032312;GO:0030136;GO:0006888;
CIMG_01257	GO:0000318;GO:0008372;GO:0006979;GO:0008113;
CIMG_01261	GO:0019867;GO:0006338;GO:0006357;GO:0005515;GO:0016586;GO:0003682;GO:0009303;
CIMG_01263	GO:0016020;GO:0005737;GO:0006952;
CIMG_01264	GO:0005737;GO:0005829;GO:0004612;GO:0006094;
CIMG_01266	GO:0009058;GO:0005794;GO:0007268;GO:0005576;
CIMG_01267	GO:0008541;GO:0006511;GO:0009088;GO:0005198;
CIMG_01268	GO:0005576;GO:0016021;GO:0005886;GO:0001406;GO:0001407;
CIMG_01269	GO:0019395;GO:0005778;GO:0007031;GO:0006952;GO:0005554;GO:0016559;
CIMG_01270	GO:0005665;GO:0005634;GO:0003704;GO:0006367;
CIMG_01271	GO:0005665;GO:0016020;GO:0003677;GO:0003714;GO:0005737;GO:0006006;GO:0005634;GO:0003702;GO:0016563;GO:0016481;GO:0005794;GO:0016564;GO:0046324;
CIMG_01272	GO:0008270;GO:0005515;
CIMG_01273	GO:0016020;GO:0015116;GO:0005576;GO:0016021;GO:0007218;GO:0005886;GO:0008272;
CIMG_01274	GO:0006370;GO:0004482;GO:0016591;GO:0005634;GO:0008152;
CIMG_01275	GO:0005634;GO:0005576;
CIMG_01276	GO:0005199;
CIMG_01284	GO:0005634;GO:0006952;
CIMG_01285	GO:0005737;GO:0005832;GO:0044267;GO:0007218;GO:0006457;GO:0005856;GO:0005794;GO:0051082;GO:0007010;
CIMG_01286	GO:0005634;GO:0016032;
CIMG_01287	GO:0005622;GO:0019867;GO:0005576;
CIMG_01293	GO:0030476;GO:0042175;GO:0042144;GO:0019706;GO:0018318;GO:0008270;GO:0016021;
CIMG_01294	GO:0005665;GO:0000004;GO:0005737;GO:0005554;
CIMG_01295	GO:0000004;GO:0008372;GO:0005554;
CIMG_01296	GO:0016491;GO:0019867;
CIMG_01297	GO:0008152;GO:0007218;GO:0019867;GO:0005737;
CIMG_01300	GO:0006725;GO:0009712;
CIMG_01301	GO:0008152;GO:0005576;
CIMG_01303	GO:0007218;
CIMG_01304	GO:0009058;GO:0005576;GO:0016740;
CIMG_01306	GO:0005525;GO:0005634;
CIMG_01307	GO:0016020;GO:0006430;GO:0005737;GO:0004824;GO:0003676;
CIMG_01308	GO:0005576;
CIMG_01309	GO:0016020;GO:0006784;GO:0016653;GO:0005743;
CIMG_01310	GO:0016740;GO:0005737;GO:0005665;
CIMG_01311	GO:0016020;
CIMG_01312	GO:0006570;GO:0007268;GO:0007218;
CIMG_01313	GO:0008152;GO:0009072;
CIMG_01315	GO:0016491;
CIMG_01316	GO:0005576;GO:0005739;GO:0009279;GO:0051536;GO:0004076;GO:0009102;
CIMG_01317	GO:0005737;GO:0004015;GO:0030170;GO:0009279;GO:0005198;GO:0009102;
CIMG_01318	GO:0009058;GO:0016020;
CIMG_01319	GO:0005739;GO:0004045;GO:0006412;
CIMG_01320	GO:0005184;GO:0005739;GO:0005554;GO:0000742;GO:0005789;
CIMG_01321	GO:0005840;GO:0005762;GO:0043037;GO:0003735;
CIMG_01322	GO:0000103;GO:0005184;GO:0005737;GO:0004437;GO:0008441;GO:0009086;GO:0042538;
CIMG_01323	GO:0005938;GO:0007015;GO:0006897;GO:0006886;GO:0005554;
CIMG_01325	GO:0005634;GO:0005576;GO:0005665;
CIMG_01327	GO:0005665;
CIMG_01329	GO:0007596;GO:0005524;GO:0008026;GO:0005730;GO:0042597;GO:0000027;GO:0006364;GO:0004004;GO:0007268;GO:0004519;
CIMG_01330	GO:0042742;GO:0005737;GO:0030488;GO:0006412;GO:0008175;
CIMG_01331	GO:0000103;GO:0019867;GO:0009337;GO:0004783;GO:0005737;GO:0005576;GO:0016491;
CIMG_01334	GO:0005576;
CIMG_01336	GO:0019773;GO:0006511;GO:0005576;GO:0004175;GO:0030447;GO:0005839;
CIMG_01337	GO:0005515;GO:0042597;GO:0019015;GO:0000272;GO:0005737;
CIMG_01340	GO:0008270;GO:0006350;GO:0005794;GO:0007155;GO:0019867;
CIMG_01341	GO:0005685;GO:0006376;GO:0005634;GO:0003729;GO:0016032;GO:0007268;
CIMG_01342	GO:0003923;GO:0016255;GO:0042765;
CIMG_01343	GO:0016020;
CIMG_01344	GO:0005840;GO:0019867;GO:0007596;GO:0042600;GO:0005184;GO:0005737;GO:0005576;GO:0005739;GO:0000209;GO:0006513;GO:0005622;GO:0016032;GO:0004842;GO:0005198;
CIMG_01346	GO:0009058;GO:0005634;GO:0019674;GO:0004515;
CIMG_01348	GO:0000004;GO:0005737;GO:0005634;GO:0005509;GO:0005554;
CIMG_01349	GO:0042742;GO:0005737;GO:0004519;GO:0016020;GO:0016032;
CIMG_01351	GO:0005515;GO:0005576;
CIMG_01352	GO:0005576;
CIMG_01353	GO:0019867;
CIMG_01354	GO:0005184;
CIMG_01356	GO:0008168;GO:0005576;GO:0005739;GO:0043334;GO:0008152;GO:0009060;GO:0006743;
CIMG_01357	GO:0008152;GO:0016020;
CIMG_01358	GO:0005665;GO:0016020;GO:0000747;GO:0000175;GO:0005737;GO:0006357;GO:0005515;GO:0000289;GO:0008270;GO:0042597;GO:0003676;GO:0030015;GO:0016564;GO:0000723;
CIMG_01359	GO:0006120;
CIMG_01360	GO:0007155;GO:0016020;GO:0019867;GO:0042597;
CIMG_01361	GO:0005665;GO:0016763;GO:0006537;GO:0019509;GO:0005737;GO:0005576;GO:0017061;
CIMG_01363	GO:0005975;GO:0019865;GO:0005184;GO:0042742;
CIMG_01365	GO:0042597;GO:0005840;GO:0005634;
CIMG_01366	GO:0005665;GO:0008601;GO:0019211;GO:0006970;GO:0005737;GO:0000267;GO:0030472;GO:0005634;GO:0006281;
CIMG_01367	GO:0019865;
CIMG_01368	GO:0005184;GO:0016020;
CIMG_01369	GO:0016032;GO:0005634;GO:0016020;GO:0031411;GO:0019867;GO:0005737;
CIMG_01370	GO:0005737;GO:0005634;GO:0000715;GO:0000111;GO:0003684;GO:0000108;
CIMG_01371	GO:0006526;GO:0004056;GO:0005829;GO:0003824;GO:0004519;
CIMG_01372	GO:0042612;GO:0005665;
CIMG_01373	GO:0005665;GO:0016020;GO:0019867;GO:0000004;GO:0005737;GO:0007218;GO:0007155;GO:0005554;
CIMG_01374	GO:0005665;GO:0000004;GO:0005737;GO:0030695;GO:0005515;GO:0005634;
CIMG_01375	GO:0005199;GO:0018444;GO:0019028;GO:0005737;GO:0005829;GO:0006415;GO:0000288;GO:0016818;GO:0005525;GO:0003747;
CIMG_01376	GO:0005737;GO:0005634;GO:0005554;GO:0030490;
CIMG_01377	GO:0008152;GO:0005665;
CIMG_01378	GO:0009236;
CIMG_01379	GO:0005730;GO:0042597;GO:0005634;GO:0006940;GO:0005554;GO:0006888;
CIMG_01382	GO:0005199;GO:0007596;GO:0005737;GO:0046685;GO:0003700;GO:0042597;GO:0042493;GO:0005634;GO:0016032;GO:0006979;GO:0006350;
CIMG_01383	GO:0016787;GO:0005199;GO:0046677;
CIMG_01384	GO:0016020;GO:0007596;GO:0042742;GO:0005737;GO:0007218;GO:0000329;GO:0004867;GO:0046624;GO:0042612;GO:0006665;GO:0004519;
CIMG_01385	GO:0005199;GO:0005643;GO:0005737;GO:0008320;GO:0007218;GO:0005634;GO:0006606;
CIMG_01388	GO:0005199;GO:0005737;GO:0016455;GO:0000119;GO:0005634;GO:0016032;GO:0006366;
CIMG_01389	GO:0016020;GO:0000810;GO:0000329;GO:0007165;GO:0006644;GO:0008195;
CIMG_01393	GO:0005665;
CIMG_01394	GO:0006508;GO:0043086;GO:0016020;GO:0006952;
CIMG_01396	GO:0006508;
CIMG_01397	GO:0051015;GO:0008290;GO:0030479;GO:0005576;GO:0051016;GO:0005884;
CIMG_01398	GO:0005576;
CIMG_01401	GO:0020037;
CIMG_01402	GO:0050660;GO:0005665;GO:0007268;GO:0019865;
CIMG_01403	GO:0005576;GO:0046677;GO:0019867;
CIMG_01404	GO:0016021;
CIMG_01406	GO:0006302;GO:0005634;GO:0006281;GO:0007155;GO:0008409;GO:0003684;
CIMG_01407	GO:0003723;GO:0031202;GO:0046540;GO:0005730;GO:0000398;GO:0005732;GO:0006402;GO:0005688;
CIMG_01408	GO:0008152;
CIMG_01410	GO:0005622;GO:0007596;GO:0005576;
CIMG_01412	GO:0000004;GO:0005737;GO:0005554;GO:0005933;
CIMG_01413	GO:0005829;GO:0005975;GO:0006098;GO:0004519;GO:0004750;
CIMG_01416	GO:0005622;GO:0005840;GO:0005576;GO:0007596;GO:0007218;
CIMG_01418	GO:0016020;GO:0005737;GO:0005576;GO:0016021;GO:0007218;GO:0005739;GO:0005886;GO:0016887;GO:0009279;GO:0042493;GO:0009088;GO:0015893;GO:0008559;
CIMG_01420	GO:0016020;GO:0005509;GO:0016032;GO:0005198;
CIMG_01422	GO:0043234;GO:0005576;
CIMG_01423	GO:0016020;GO:0006810;GO:0005740;GO:0005743;GO:0005215;
CIMG_01426	GO:0016491;GO:0007268;
CIMG_01427	GO:0045454;GO:0030508;GO:0005634;GO:0005622;GO:0006979;
CIMG_01428	GO:0005576;GO:0016020;
CIMG_01429	GO:0008152;GO:0048037;GO:0007218;GO:0007596;GO:0005576;GO:0042597;
CIMG_01430	GO:0016887;GO:0016021;GO:0005576;GO:0007596;GO:0007268;
CIMG_01431	GO:0050660;
CIMG_01434	GO:0008152;
CIMG_01435	GO:0019867;
CIMG_01436	GO:0019865;
CIMG_01437	GO:0006396;GO:0005737;GO:0008408;GO:0005634;
CIMG_01439	GO:0005829;GO:0005576;GO:0006520;GO:0004793;GO:0006567;GO:0006545;
CIMG_01441	GO:0007596;GO:0005576;GO:0004712;GO:0005634;GO:0006281;GO:0006468;GO:0006139;
CIMG_01443	GO:0005665;GO:0007268;GO:0006508;GO:0007218;GO:0005794;
CIMG_01444	GO:0016020;GO:0009522;
CIMG_01446	GO:0000009;GO:0007015;GO:0005576;GO:0016021;GO:0007218;GO:0006080;GO:0000032;GO:0006491;GO:0000136;
CIMG_01448	GO:0005576;
CIMG_01449	GO:0005840;GO:0016251;GO:0005669;GO:0000114;GO:0006367;
CIMG_01450	GO:0006725;GO:0016491;
CIMG_01452	GO:0009058;GO:0005576;GO:0046677;GO:0042597;
CIMG_01453	GO:0008117;GO:0005783;GO:0009267;GO:0009279;GO:0019722;GO:0019752;GO:0006665;GO:0005794;
CIMG_01454	GO:0005840;GO:0005762;GO:0005576;GO:0043037;GO:0003735;
CIMG_01455	GO:0006904;GO:0005515;GO:0000145;GO:0005576;GO:0007121;GO:0000910;GO:0005934;GO:0006893;GO:0006906;GO:0006952;GO:0016740;
CIMG_01456	GO:0005576;GO:0007218;
CIMG_01457	GO:0006879;GO:0005759;GO:0018283;GO:0005739;GO:0030234;GO:0006800;GO:0008198;
CIMG_01458	GO:0000080;GO:0005737;GO:0017183;GO:0005634;GO:0005554;
CIMG_01459	GO:0005665;
CIMG_01460	GO:0030437;GO:0006338;GO:0019865;GO:0030528;GO:0005634;GO:0006281;GO:0016032;GO:0000790;GO:0007126;
CIMG_01462	GO:0007596;GO:0007218;GO:0030515;GO:0005732;GO:0004519;GO:0030490;
CIMG_01463	GO:0030054;GO:0019867;
CIMG_01464	GO:0005576;GO:0018348;GO:0018346;GO:0005968;GO:0004663;
CIMG_01465	GO:0005665;GO:0005097;GO:0016192;GO:0005829;GO:0005798;GO:0000131;GO:0005886;GO:0005634;GO:0005622;GO:0005934;GO:0005935;GO:0005625;GO:0007155;GO:0006888;
CIMG_01466	GO:0005576;
CIMG_01467	GO:0016020;
CIMG_01469	GO:0001533;
CIMG_01470	GO:0006357;GO:0043189;GO:0000123;GO:0005634;GO:0004402;GO:0016573;GO:0004519;
CIMG_01471	GO:0005576;
CIMG_01472	GO:0005759;GO:0006826;GO:0005554;GO:0000723;
CIMG_01473	GO:0016020;GO:0006896;GO:0019867;GO:0007596;GO:0006891;GO:0005485;GO:0030173;GO:0008333;GO:0006906;
CIMG_01474	GO:0005737;
CIMG_01475	GO:0000812;GO:0016585;GO:0005524;GO:0006338;GO:0031011;GO:0006357;GO:0005576;GO:0016887;GO:0005634;GO:0043141;
CIMG_01476	GO:0005840;GO:0005762;GO:0043037;GO:0003735;GO:0042597;
CIMG_01477	GO:0006486;GO:0000009;GO:0016021;GO:0000136;
CIMG_01478	GO:0005665;GO:0016021;GO:0005739;GO:0016491;GO:0000038;GO:0005789;
CIMG_01479	GO:0016020;GO:0006979;GO:0019867;
CIMG_01480	GO:0005665;GO:0019867;GO:0006997;GO:0007596;GO:0005737;GO:0005184;GO:0007067;GO:0005730;GO:0005576;GO:0007218;GO:0000209;GO:0005634;GO:0008361;GO:0006513;GO:0005622;GO:0009088;GO:0004842;GO:0007155;GO:0006913;
CIMG_01481	GO:0004749;GO:0009116;GO:0006166;GO:0000162;GO:0005737;GO:0000105;GO:0006189;GO:0006207;
CIMG_01482	GO:0005840;GO:0005737;GO:0043037;GO:0003735;GO:0005843;GO:0005732;GO:0007268;
CIMG_01483	GO:0006629;
CIMG_01488	GO:0005887;GO:0015559;GO:0009522;GO:0006855;
CIMG_01489	GO:0005524;GO:0005199;GO:0016020;
CIMG_01490	GO:0005737;GO:0046495;GO:0000816;
CIMG_01491	GO:0005737;GO:0005576;GO:0044237;GO:0048037;GO:0008152;GO:0004043;GO:0019878;
CIMG_01494	GO:0007218;GO:0005199;GO:0007268;
CIMG_01495	GO:0016491;GO:0046872;GO:0051536;GO:0019865;
CIMG_01497	GO:0043332;GO:0005576;GO:0016021;GO:0016032;GO:0045026;GO:0005554;
CIMG_01498	GO:0005840;GO:0016740;
CIMG_01499	GO:0005524;GO:0006260;GO:0006275;GO:0004386;GO:0016887;GO:0005634;GO:0005622;
CIMG_01500	GO:0005665;GO:0005737;GO:0009058;GO:0007218;GO:0005739;GO:0009435;GO:0004061;
CIMG_01501	GO:0003723;
CIMG_01502	GO:0005643;GO:0042597;GO:0007103;GO:0005200;GO:0007020;GO:0005509;GO:0005825;
CIMG_01504	GO:0006508;GO:0005576;GO:0005794;GO:0005199;
CIMG_01507	GO:0005184;GO:0000105;
CIMG_01508	GO:0005576;
CIMG_01509	GO:0005840;
CIMG_01510	GO:0005829;GO:0006085;GO:0003987;GO:0008152;GO:0007268;
CIMG_01511	GO:0005665;GO:0006406;GO:0005643;GO:0006607;GO:0006408;GO:0006999;GO:0006610;GO:0006609;GO:0005576;GO:0007218;GO:0006611;GO:0009279;GO:0050000;GO:0006407;GO:0006388;GO:0006409;GO:0006608;GO:0007155;GO:0019015;GO:0006606;GO:0005198;
CIMG_01512	GO:4;
CIMG_01513	GO:0005634;
CIMG_01516	GO:0016020;GO:0005737;GO:0015031;GO:0000329;GO:0030447;GO:0045324;GO:0005554;
CIMG_01517	GO:0016020;GO:0005384;GO:0016023;GO:0006828;GO:0005739;GO:0015082;
CIMG_01518	GO:0009279;GO:0005665;GO:0005199;GO:0042742;GO:0046677;
CIMG_01519	GO:0016020;GO:0000004;GO:0008372;GO:0005576;GO:0005554;
CIMG_01520	GO:0005737;GO:0004519;
CIMG_01522	GO:0008152;GO:0005576;
CIMG_01523	GO:0009512;
CIMG_01524	GO:0005576;GO:0008270;GO:0000123;GO:0016407;GO:0016568;GO:0030466;GO:0004402;GO:0005622;GO:0006348;GO:0000788;GO:0042612;
CIMG_01529	GO:0005576;
CIMG_01531	GO:0005576;GO:0042742;GO:0005199;GO:0005665;GO:0019865;
CIMG_01532	GO:0000004;GO:0008372;GO:0005554;
CIMG_01533	GO:0006635;GO:0005576;GO:0005782;GO:0003988;GO:0005794;
CIMG_01534	GO:0007596;
CIMG_01536	GO:0016491;
CIMG_01537	GO:0005737;GO:0004089;GO:0005634;GO:0006979;GO:0015976;
CIMG_01539	GO:0005665;GO:0005634;GO:0005198;GO:0000105;
CIMG_01541	GO:0006506;GO:0005783;GO:0000030;GO:0005789;
CIMG_01542	GO:0005199;GO:0008372;GO:0005576;GO:0042493;GO:0007155;GO:0005554;
CIMG_01543	GO:0005515;
CIMG_01544	GO:0016020;GO:0000220;GO:0005184;GO:0007035;GO:0006797;GO:0046961;GO:0005622;GO:0005773;
CIMG_01545	GO:0008152;GO:0044237;
CIMG_01546	GO:0005737;GO:0005829;GO:0005975;GO:0042132;GO:0006094;
CIMG_01550	GO:0016020;GO:0005634;GO:0042742;GO:0005576;GO:0042612;
CIMG_01552	GO:0006950;GO:0051087;GO:0005184;GO:0005737;GO:0006457;GO:0001671;GO:0030189;
CIMG_01553	GO:0016020;GO:0030437;GO:0004339;GO:0005975;GO:0005980;GO:0000324;GO:0005976;
CIMG_01554	GO:0055114;GO:0016491;
CIMG_01555	GO:0005737;GO:0004755;GO:0019878;
CIMG_01556	GO:0006486;GO:0004659;GO:0005783;GO:0019408;GO:0008152;GO:0045547;GO:0005198;GO:0006888;
CIMG_01558	GO:0005783;GO:0046677;GO:0008654;GO:0005634;GO:0008152;GO:0004366;
CIMG_01559	GO:0030054;
CIMG_01560	GO:0009279;
CIMG_01561	GO:0008121;GO:0005739;GO:0006122;GO:0005750;GO:0009060;
CIMG_01562	GO:0016020;
CIMG_01564	GO:0016032;GO:0016020;GO:0005737;GO:0005665;
CIMG_01565	GO:0005184;
CIMG_01567	GO:0007124;GO:0030468;GO:0006033;GO:0043332;GO:0005737;GO:0007118;GO:0001403;GO:0000105;GO:0007264;GO:0000131;GO:0004871;GO:0005634;GO:0005622;GO:0007119;GO:0005935;GO:0000753;GO:0006952;GO:0016055;GO:0007096;GO:0000750;GO:0005089;
CIMG_01568	GO:0005199;
CIMG_01569	GO:0048037;GO:0008152;
CIMG_01571	GO:0005622;GO:0005576;
CIMG_01575	GO:0005783;GO:0005741;GO:0005576;GO:0006696;GO:0000253;GO:0005789;
CIMG_01576	GO:0006486;GO:0005737;GO:0004475;GO:0009058;GO:0000032;GO:0005634;GO:0009298;GO:0016740;
CIMG_01577	GO:0007218;
CIMG_01578	GO:0019867;GO:0005524;GO:0031942;GO:0004176;GO:0005739;GO:0007005;GO:0006508;GO:0005743;
CIMG_01582	GO:0005975;GO:0005576;
CIMG_01583	GO:0042597;
CIMG_01585	GO:0016020;GO:0019867;GO:0007596;GO:0030437;GO:0019898;GO:0045053;GO:0005576;GO:0005739;GO:0042597;GO:0045324;GO:0005768;GO:0007039;GO:0006952;GO:0005554;GO:0008104;
CIMG_01586	GO:0005622;GO:0042597;
CIMG_01587	GO:0006801;GO:0005759;GO:0001320;GO:0005739;GO:0042597;GO:0001324;GO:0006800;GO:0001302;GO:0008383;
CIMG_01588	GO:0016020;GO:0007596;GO:0005665;GO:0005737;GO:0005634;GO:0005576;GO:0016032;GO:0006952;
CIMG_01589	GO:0000811;GO:0005554;GO:0006261;
CIMG_01590	GO:0005665;GO:0019865;GO:0007155;GO:0009279;GO:0005794;GO:0005576;GO:0007268;
CIMG_01592	GO:0005576;
CIMG_01595	GO:0042597;GO:0005737;GO:0005665;GO:0005199;GO:0016020;
CIMG_01597	GO:0009353;GO:0005759;GO:0042645;GO:0006099;GO:0008152;GO:0019015;GO:0006103;GO:0004591;
CIMG_01598	GO:0008270;GO:0005576;GO:0042597;GO:0005198;GO:0009279;GO:0005665;
CIMG_01600	GO:0007596;GO:0016251;GO:0000717;GO:0006289;GO:0000112;GO:0007070;GO:0005675;GO:0006367;
CIMG_01601	GO:0016020;GO:0005576;
CIMG_01602	GO:0007596;GO:0008565;GO:0019865;GO:0045039;GO:0005634;GO:0042721;
CIMG_01603	GO:0005199;GO:0005576;
CIMG_01604	GO:0016020;GO:0030467;GO:0043332;GO:0005737;GO:0004672;GO:0007218;GO:0005634;GO:0006468;GO:0005935;GO:0019015;GO:0000753;GO:0005794;GO:0007096;GO:0000903;GO:0000749;GO:0005933;
CIMG_01605	GO:0003723;GO:0005686;GO:0000245;
CIMG_01606	GO:0016020;GO:0007024;GO:0008372;GO:0005515;GO:0043014;GO:0007023;
CIMG_01607	GO:0008270;GO:0016020;GO:0005737;
CIMG_01608	GO:0005634;GO:0042742;GO:0005199;
CIMG_01609	GO:0016020;GO:0005737;GO:0048037;GO:0005739;GO:0016616;GO:0005634;GO:0008152;
CIMG_01610	GO:0005840;GO:0007155;GO:0001533;GO:0005576;
CIMG_01614	GO:0045454;GO:0005634;GO:0019865;GO:0005737;GO:0005199;GO:0005198;
CIMG_01615	GO:0016020;GO:0019865;GO:0005665;GO:0005184;GO:0005737;
CIMG_01616	GO:0007155;GO:0005576;GO:0009279;
CIMG_01617	GO:0016020;GO:0000004;GO:0008372;GO:0005515;GO:0005576;GO:0005554;
CIMG_01620	GO:0008270;
CIMG_01622	GO:0005665;GO:0031415;GO:0005576;GO:0005739;GO:0004596;GO:0006474;GO:0005794;GO:0004519;GO:0005830;
CIMG_01623	GO:0005665;GO:0000004;GO:0005737;GO:0005554;
CIMG_01625	GO:0006284;GO:0006289;
CIMG_01626	GO:0016020;
CIMG_01627	GO:0016020;GO:0005829;GO:0016948;GO:0016226;
CIMG_01628	GO:0005840;GO:0005199;GO:0007596;GO:0005665;
CIMG_01629	GO:0000162;GO:0005737;GO:0005634;GO:0008152;GO:0007155;GO:0004048;
CIMG_01630	GO:0005737;
CIMG_01631	GO:0007242;GO:0005576;GO:0005199;
CIMG_01632	GO:0008152;GO:0005199;
CIMG_01633	GO:0005524;GO:0000004;GO:0005737;GO:0005554;
CIMG_01634	GO:0030904;GO:0008565;GO:0045053;GO:0042147;GO:0005768;GO:0005554;
CIMG_01636	GO:0019867;GO:0019898;GO:0005085;GO:0006623;GO:0005829;GO:0006897;GO:0006810;GO:0009088;GO:0005768;GO:0006952;GO:0004519;GO:0009522;
CIMG_01637	GO:0004840;GO:0005737;GO:0006974;GO:0006301;GO:0000209;GO:0005634;GO:0051246;GO:0031371;
CIMG_01638	GO:0042742;GO:0016020;
CIMG_01639	GO:0016020;GO:0000004;GO:0005737;GO:0005554;
CIMG_01640	GO:0016020;GO:0000004;GO:0005737;GO:0005634;GO:0005554;
CIMG_01641	GO:0017136;GO:0005576;GO:0005677;GO:0000118;GO:0006342;GO:0005634;GO:0045129;GO:0000723;
CIMG_01642	GO:0001533;GO:0007596;GO:0005576;
CIMG_01645	GO:0005576;
CIMG_01646	GO:0016020;GO:0005816;GO:0016538;GO:0005737;GO:0005819;GO:0005634;GO:0016469;GO:0005935;GO:0000086;GO:0000079;
CIMG_01650	GO:0016020;GO:0005840;GO:0005762;GO:0006631;GO:0043037;GO:0003735;
CIMG_01651	GO:0005840;GO:0016020;
CIMG_01652	GO:0005498;
CIMG_01653	GO:0005665;GO:0006406;GO:0046907;GO:0005643;GO:0006607;GO:0006408;GO:0006999;GO:0005737;GO:0006610;GO:0006609;GO:0006611;GO:0005739;GO:0006342;GO:0006407;GO:0006409;GO:0006348;GO:0000790;GO:0006608;GO:0005198;
CIMG_01655	GO:0005840;GO:0007596;GO:0000004;GO:0005737;GO:0006807;GO:0005739;GO:0016810;
CIMG_01658	GO:0005665;
CIMG_01661	GO:0016020;GO:0019898;GO:0005737;GO:0005515;GO:0006623;GO:0005576;GO:0006914;GO:0042597;GO:0030242;GO:0005554;GO:0005198;
CIMG_01662	GO:0009168;
CIMG_01663	GO:0008152;GO:0005634;GO:0009279;
CIMG_01664	GO:0005665;
CIMG_01666	GO:0001882;GO:0016020;GO:0009522;
CIMG_01667	GO:0005199;GO:0004840;GO:0005737;GO:0015031;GO:0000209;GO:0006513;GO:0051246;
CIMG_01668	GO:0005665;GO:0007596;GO:0030054;GO:0004672;GO:0005576;GO:0005634;GO:0000077;GO:0006468;
CIMG_01669	GO:0007218;
CIMG_01670	GO:0009231;GO:0005829;GO:0007218;GO:0005758;GO:0009060;GO:0008686;
CIMG_01671	GO:0005199;GO:0016251;GO:0005673;GO:0006940;GO:0006367;
CIMG_01672	GO:0016020;GO:0005665;GO:0005840;GO:0006406;GO:0005643;GO:0005635;GO:0005737;GO:0042597;GO:0005634;GO:0005654;GO:0016032;GO:0030529;GO:0006606;GO:0045449;GO:0043021;
CIMG_01673	GO:0008152;
CIMG_01674	GO:0000004;GO:0005737;GO:0005634;GO:0005554;
CIMG_01675	GO:0007155;
CIMG_01676	GO:0006268;GO:0009082;GO:0008026;GO:0007129;GO:0005634;GO:0007126;GO:0003678;
CIMG_01677	GO:0016021;GO:0042742;
CIMG_01678	GO:0007596;GO:0046677;GO:0007155;GO:0005665;
CIMG_01680	GO:0009308;GO:0019865;
CIMG_01681	GO:0003677;GO:0007067;GO:0005576;GO:0008270;GO:0007130;GO:0007126;GO:0006952;GO:0000794;GO:0000795;
CIMG_01682	GO:0005665;GO:0031146;GO:0016567;GO:0005515;GO:0043224;GO:0004842;GO:0007126;GO:0000082;GO:0005198;GO:0000086;
CIMG_01683	GO:0000004;GO:0008372;GO:0005622;GO:0005554;
CIMG_01684	GO:0006896;GO:0016192;GO:0030123;GO:0030117;GO:0005554;
CIMG_01685	GO:0005842;GO:0043037;GO:0003735;
CIMG_01686	GO:0016020;GO:0005199;GO:0005938;GO:0005816;GO:0000778;GO:0005876;GO:0030472;GO:0005634;GO:0009279;GO:0005200;GO:0016032;GO:0008017;GO:0007020;GO:0000776;
CIMG_01687	GO:0016020;GO:0005881;GO:0030473;GO:0005737;GO:0016032;GO:0005554;
CIMG_01688	GO:0000147;GO:0007015;GO:0030479;GO:0006897;GO:0005634;GO:0030276;GO:0007268;
CIMG_01689	GO:0000162;GO:0005737;GO:0009058;GO:0004049;GO:0005950;
CIMG_01692	GO:0009512;GO:0019867;
CIMG_01694	GO:0019865;
CIMG_01695	GO:0005199;GO:0030137;GO:0000004;GO:0007218;GO:0042597;GO:0005554;GO:0005794;
CIMG_01696	GO:0016020;
CIMG_01697	GO:0005737;GO:0004823;GO:0006429;GO:0007268;
CIMG_01699	GO:0043037;GO:0003735;GO:0005843;
CIMG_01700	GO:0006508;GO:0046983;
CIMG_01701	GO:0005737;GO:0009117;GO:0016787;GO:0000166;GO:0005634;GO:0007155;
CIMG_01702	GO:0005737;GO:0015914;GO:0008526;GO:0005829;GO:0005739;GO:0005792;GO:0030433;GO:0007047;
CIMG_01703	GO:0042729;GO:0051233;GO:0031110;GO:0000778;GO:0005819;GO:0030472;GO:0005200;GO:0005828;
CIMG_01704	GO:0000124;GO:0004843;GO:0006511;GO:0016579;GO:0005622;
CIMG_01706	GO:0005737;GO:0008361;GO:0005554;GO:0009522;
CIMG_01707	GO:0030137;GO:0000004;GO:0016021;GO:0005554;GO:0005794;
CIMG_01708	GO:0016020;GO:0003923;GO:0016255;GO:0042765;
CIMG_01711	GO:0005634;GO:0005576;
CIMG_01713	GO:0005875;GO:0005622;GO:0019865;GO:0005840;
CIMG_01714	GO:0005737;GO:0005515;GO:0005576;GO:0006914;GO:0007218;GO:0009279;GO:0030127;GO:0005198;GO:0006888;
CIMG_01715	GO:0043332;GO:0007050;GO:0005737;GO:0001403;GO:0005739;GO:0004707;GO:0005634;GO:0001402;GO:0006468;GO:0000750;
CIMG_01716	GO:0006783;GO:0008372;GO:0004852;
CIMG_01717	GO:0044237;GO:0006694;GO:0006808;
CIMG_01719	GO:0007596;GO:0008541;GO:0006511;GO:0005198;
CIMG_01720	GO:0005576;GO:0019865;
CIMG_01721	GO:0006879;GO:0016021;GO:0007218;GO:0016887;GO:0042626;GO:0005743;
CIMG_01722	GO:0005737;
CIMG_01723	GO:0005665;GO:0019865;GO:0005576;GO:0000011;GO:0007218;GO:0000329;GO:0005773;GO:0005794;GO:0006952;GO:0006644;GO:0008047;
CIMG_01724	GO:0005199;GO:0045002;GO:0005524;GO:0006338;GO:0005737;GO:0000722;GO:0005634;GO:0003916;GO:0030491;GO:0008094;GO:0045003;
CIMG_01725	GO:0016020;GO:0007218;GO:0019015;
CIMG_01726	GO:0005634;GO:0005622;GO:0005554;GO:0000282;
CIMG_01728	GO:0005576;
CIMG_01729	GO:0016020;GO:0005759;GO:0042645;GO:0006537;GO:0006099;GO:0003994;GO:0005829;GO:0006101;GO:0008152;GO:0000002;GO:0019541;
CIMG_01730	GO:0016787;GO:0005576;
CIMG_01731	GO:0016020;GO:0019867;GO:0006950;GO:0005737;GO:0003825;GO:0005975;GO:0005992;GO:0005946;
CIMG_01733	GO:0005524;GO:0000004;GO:0005737;GO:0005576;GO:0016887;GO:0016032;GO:0007268;
CIMG_01735	GO:0016020;GO:0048250;GO:0005381;GO:0006839;GO:0005386;GO:0008380;GO:0005739;
CIMG_01736	GO:0007596;GO:0000004;GO:0008372;GO:0008270;GO:0007218;GO:0007155;GO:0005554;
CIMG_01737	GO:0005665;GO:0005840;GO:0005085;GO:0003743;GO:0005515;GO:0005576;GO:0006413;GO:0043614;GO:0007155;GO:0006952;GO:0005851;GO:0016740;
CIMG_01738	GO:0005794;GO:0005576;
CIMG_01739	GO:0005665;GO:0006355;GO:0006970;GO:0005737;GO:0003700;GO:0000156;GO:0005634;GO:0006979;GO:0006350;
CIMG_01741	GO:0008415;GO:0009058;
CIMG_01742	GO:0005794;
CIMG_01743	GO:0000004;GO:0005737;GO:0005739;GO:0005554;
CIMG_01744	GO:0006891;GO:0005576;GO:0005554;GO:0017119;GO:0007268;
CIMG_01745	GO:0016020;
CIMG_01748	GO:0005737;GO:0005665;
CIMG_01750	GO:0006508;GO:0043086;GO:0042597;
CIMG_01751	GO:0042124;GO:0005576;GO:0005739;GO:0005886;GO:0030447;GO:0007047;GO:0009277;
CIMG_01753	GO:0005199;GO:0016020;GO:0050792;GO:0030479;GO:0006075;GO:0000105;GO:0005576;GO:0006897;GO:0000148;GO:0007047;GO:0003843;GO:0007268;GO:0030478;
CIMG_01754	GO:0005840;GO:0009058;GO:0004758;GO:0005624;GO:0005792;GO:0030148;GO:0017059;
CIMG_01755	GO:0009987;GO:0009279;GO:0019867;GO:0005794;GO:0005576;
CIMG_01756	GO:0000747;GO:0005576;GO:0005975;GO:0015926;GO:0009277;
CIMG_01758	GO:0016020;GO:0009512;GO:0000004;GO:0008372;GO:0005554;
CIMG_01759	GO:0000004;GO:0005737;GO:0005739;GO:0016491;GO:0005634;GO:0005794;GO:0003959;
CIMG_01760	GO:0005737;GO:0006623;GO:0005576;GO:0006914;GO:0016021;GO:0005624;GO:0005634;GO:0006952;GO:0005554;GO:0004519;GO:0000045;
CIMG_01762	GO:0006306;GO:0007268;
CIMG_01763	GO:0005665;GO:0016020;GO:0019867;GO:0000004;GO:0005737;GO:0042597;GO:0005634;GO:0005794;GO:0005554;GO:0016740;
CIMG_01765	GO:0000105;
CIMG_01768	GO:0005576;
CIMG_01770	GO:0007218;GO:0016020;
CIMG_01771	GO:0000105;
CIMG_01772	GO:0046677;GO:0019865;
CIMG_01773	GO:0005794;GO:0007218;
CIMG_01776	GO:0008152;GO:0007268;
CIMG_01780	GO:0003723;GO:0030530;GO:0005737;GO:0016973;GO:0005634;GO:0003676;
CIMG_01781	GO:0007596;GO:0005737;GO:0030950;GO:0046677;GO:0031932;GO:0005739;GO:0005886;GO:0001558;GO:0030036;GO:0035091;GO:0006952;GO:0004519;GO:0045011;
CIMG_01782	GO:0005743;
CIMG_01783	GO:0016020;GO:0004843;GO:0005737;GO:0006511;GO:0016579;
CIMG_01784	GO:0008152;GO:0016020;GO:0007218;
CIMG_01786	GO:0005665;GO:0005783;GO:0007596;GO:0030001;GO:0006623;GO:0005515;GO:0000329;GO:0005554;
CIMG_01788	GO:0005576;
CIMG_01789	GO:0004867;GO:0005576;
CIMG_01791	GO:0016020;GO:0003882;GO:0005783;GO:0006659;GO:0007268;GO:0004519;
CIMG_01792	GO:0003723;GO:0000154;GO:0005730;GO:0005732;GO:0006365;
CIMG_01793	GO:0004829;GO:0042742;GO:0005737;GO:0005739;GO:0042597;GO:0006952;GO:0006412;
CIMG_01795	GO:0005634;GO:0016032;GO:0019865;GO:0005665;
CIMG_01796	GO:0016020;GO:0005524;GO:0005737;GO:0006465;GO:0008237;GO:0016021;GO:0007218;GO:0043037;GO:0005739;GO:0045041;GO:0016887;GO:0005745;GO:0006508;GO:0005743;GO:0004519;GO:0006461;
CIMG_01797	GO:0005515;
CIMG_01798	GO:0003917;GO:0007131;GO:0007004;GO:0005634;GO:0005694;GO:0007155;GO:0000018;GO:0031422;
CIMG_01799	GO:0042597;GO:0019867;
CIMG_01801	GO:0016021;
CIMG_01802	GO:0005576;GO:0042742;GO:0006508;GO:0042597;GO:0005737;
CIMG_01803	GO:0005741;GO:0000004;GO:0005739;GO:0005554;
CIMG_01804	GO:0006333;GO:0003723;GO:0003677;GO:0007218;GO:0005634;GO:0006342;GO:0005724;GO:0031494;GO:0000790;GO:0003684;GO:0000724;GO:0006303;GO:0000723;
CIMG_01805	GO:0006896;GO:0005485;GO:0007218;GO:0000329;GO:0007154;GO:0006906;GO:0006952;GO:0000723;
CIMG_01807	GO:0003723;GO:0004815;GO:0005737;GO:0003676;GO:0006412;
CIMG_01808	GO:0005737;
CIMG_01809	GO:0016491;GO:0042597;
CIMG_01810	GO:0005737;GO:0000004;GO:0005739;GO:0008152;GO:0005554;
CIMG_01811	GO:0006511;GO:0005515;GO:0000151;
CIMG_01812	GO:0005515;GO:0005798;GO:0030126;GO:0009088;GO:0006890;GO:0030117;GO:0005554;GO:0006888;
CIMG_01813	GO:0005737;GO:0005095;GO:0007329;
CIMG_01816	GO:0005634;GO:0016032;GO:0007268;GO:0006940;GO:0016020;
CIMG_01817	GO:0004680;GO:0007059;GO:0007067;GO:0005886;GO:0005634;GO:0006281;GO:0006468;GO:0000280;GO:0007126;
CIMG_01819	GO:0005199;
CIMG_01822	GO:0016020;GO:0009267;GO:0005737;GO:0005515;GO:0005739;GO:0005886;GO:0001558;GO:0000329;GO:0031931;GO:0005554;
CIMG_01823	GO:0019865;
CIMG_01826	GO:0005576;
CIMG_01827	GO:0007596;GO:0005665;GO:0019865;
CIMG_01828	GO:0000004;GO:0005554;GO:0005811;
CIMG_01829	GO:0005576;GO:0005794;
CIMG_01830	GO:0006952;GO:0006725;
CIMG_01832	GO:0016491;GO:0000105;GO:0005576;GO:0005737;
CIMG_01836	GO:0005783;GO:0000751;GO:0005576;GO:0005634;GO:0016032;GO:0005554;
CIMG_01839	GO:0005515;
CIMG_01840	GO:0016020;
CIMG_01841	GO:0005840;GO:0043037;GO:0003735;GO:0005763;
CIMG_01842	GO:0016469;
CIMG_01843	GO:0005576;GO:0006952;
CIMG_01844	GO:0043037;GO:0003735;GO:0005763;
CIMG_01845	GO:0016032;GO:0005576;GO:0005737;
CIMG_01846	GO:0007218;
CIMG_01847	GO:0016020;GO:0007596;GO:0009082;GO:0009522;
CIMG_01848	GO:0000176;GO:0000175;GO:0000177;GO:0005576;GO:0042255;GO:0006365;GO:0006402;
CIMG_01850	GO:0016020;
CIMG_01851	GO:0019867;GO:0006450;GO:0005737;GO:0051082;GO:0006412;
CIMG_01852	GO:0009058;GO:0005515;GO:0007218;GO:0007268;
CIMG_01854	GO:0030054;GO:0005840;
CIMG_01855	GO:0006486;GO:0005783;GO:0005515;GO:0005576;GO:0006078;GO:0003980;GO:0042612;
CIMG_01857	GO:0000256;GO:0004038;GO:0016787;GO:0005622;
CIMG_01858	GO:0005665;
CIMG_01860	GO:0006952;GO:0005576;GO:0007218;
CIMG_01861	GO:0008152;GO:0005515;GO:0019867;GO:0005576;GO:0048037;GO:0005794;
CIMG_01864	GO:0008152;
CIMG_01865	GO:0007021;GO:0005737;GO:0015631;GO:0016272;
CIMG_01866	GO:0030259;GO:0005737;GO:0005576;GO:0016125;GO:0016906;
CIMG_01867	GO:0016884;GO:0005515;
CIMG_01870	GO:0005665;GO:0005576;
CIMG_01871	GO:0016670;GO:0005794;GO:0030054;
CIMG_01872	GO:0005840;GO:0016020;
CIMG_01873	GO:0016032;
CIMG_01877	GO:0003995;GO:0006952;GO:0005777;
CIMG_01878	GO:0005198;GO:0005634;GO:0005840;
CIMG_01879	GO:0005665;GO:0016020;GO:0042742;GO:0000004;GO:0005737;GO:0005554;
CIMG_01883	GO:0005665;GO:0016020;GO:0008372;GO:0005576;GO:0006364;GO:0005554;
CIMG_01884	GO:0005634;GO:0005576;
CIMG_01885	GO:0016020;GO:0005665;GO:0005737;GO:0005634;GO:0006730;GO:0006563;GO:0004372;GO:0016055;GO:0005198;
CIMG_01886	GO:0016032;GO:0005737;
CIMG_01887	GO:0005737;GO:0046872;GO:0007268;
CIMG_01888	GO:0016020;GO:0007021;GO:0005737;GO:0015631;GO:0016272;GO:0006457;
CIMG_01889	GO:0005783;GO:0005524;GO:0005737;GO:0045053;GO:0016887;GO:0045324;
CIMG_01890	GO:0016032;GO:0007155;GO:0042597;GO:0019867;GO:0005737;GO:0016020;GO:0005634;
CIMG_01891	GO:0016032;
CIMG_01892	GO:0000004;GO:0005737;GO:0005634;GO:0005554;
CIMG_01893	GO:0006468;GO:0005576;GO:0006952;
CIMG_01894	GO:0006260;GO:0006289;GO:0000731;GO:0006272;GO:0006298;GO:0003893;GO:0008622;GO:0006348;GO:0003887;GO:0006273;GO:0007268;GO:0005657;
CIMG_01895	GO:0016020;GO:0005737;GO:0007218;GO:0016032;
CIMG_01896	GO:0005840;GO:0005576;
CIMG_01897	GO:0019867;GO:0000154;GO:0005730;GO:0005576;GO:0005634;GO:0005732;GO:0006365;GO:0031428;GO:0005554;GO:0030532;GO:0030490;
CIMG_01898	GO:0005198;
CIMG_01899	GO:0019867;GO:0005737;GO:0005832;GO:0044267;GO:0006457;GO:0005856;GO:0051082;GO:0007010;
CIMG_01900	GO:0000784;GO:0005576;GO:0016407;GO:0005622;GO:0006348;GO:0000790;GO:0019015;GO:0004406;
CIMG_01901	GO:0003676;GO:0005665;GO:0016020;
CIMG_01902	GO:0005737;GO:0005739;GO:0003676;GO:0006412;GO:0004816;
CIMG_01903	GO:0050660;GO:0005576;GO:0007218;
CIMG_01906	GO:0050792;
CIMG_01907	GO:0005199;
CIMG_01909	GO:0005198;
CIMG_01910	GO:0004519;
CIMG_01913	GO:0045893;GO:0006357;GO:0019740;GO:0005576;GO:0003700;GO:0005634;GO:0003704;
CIMG_01916	GO:0016020;GO:0016887;GO:0006810;GO:0042626;
CIMG_01919	GO:0016020;GO:0005783;GO:0000300;GO:0005576;GO:0005554;GO:0030127;GO:0006888;
CIMG_01922	GO:0009279;GO:0005184;GO:0042742;
CIMG_01923	GO:0005576;
CIMG_01924	GO:0005840;GO:0005665;GO:0003723;GO:0005847;GO:0006378;GO:0016787;GO:0016021;GO:0005849;GO:0006379;
CIMG_01925	GO:0005199;GO:0042597;
CIMG_01926	GO:0005665;GO:0046677;GO:0000122;GO:0005576;GO:0009279;GO:0005634;GO:0005622;GO:0003702;
CIMG_01928	GO:0016020;GO:0006891;GO:0005554;GO:0017119;
CIMG_01929	GO:0006895;GO:0016050;GO:0030173;GO:0005802;GO:0005554;
CIMG_01930	GO:0000004;GO:0005737;GO:0005634;GO:0005554;
CIMG_01931	GO:0008143;GO:0006357;GO:0007218;GO:0005634;GO:0003676;
CIMG_01932	GO:0005840;GO:0000004;GO:0008372;GO:0005634;GO:0005554;
CIMG_01933	GO:0030515;GO:0005732;GO:0005622;GO:0030490;
CIMG_01934	GO:0016020;GO:0005184;GO:0005887;GO:0007165;GO:0005934;GO:0005935;GO:0007047;GO:0005554;GO:0004519;
CIMG_01935	GO:0019867;GO:0042597;
CIMG_01936	GO:0005515;GO:0009279;
CIMG_01937	GO:0005524;GO:0005576;GO:0016887;GO:0006298;GO:0000735;GO:0000228;GO:0003684;GO:0006312;GO:0006310;
CIMG_01939	GO:0005199;GO:0006506;GO:0016020;GO:0008194;GO:0016021;GO:0000506;
CIMG_01943	GO:0000176;GO:0000175;GO:0005622;GO:0006365;GO:0006402;GO:0006952;GO:0007268;
CIMG_01946	GO:0005622;GO:0016032;GO:0005576;GO:0005737;
CIMG_01949	GO:0046470;GO:0030437;GO:0019865;GO:0006893;GO:0046488;GO:0015914;GO:0008526;GO:0005829;GO:0005576;GO:0042597;
CIMG_01950	GO:0000922;GO:0007059;GO:0006952;GO:0005554;GO:0000776;GO:0000818;
CIMG_01951	GO:0005576;
CIMG_01952	GO:0042981;GO:0003723;GO:0019865;GO:0000105;GO:0009279;
CIMG_01953	GO:0031417;GO:0008152;GO:0004596;GO:0006474;GO:0000723;
CIMG_01954	GO:0016491;GO:0055114;
CIMG_01955	GO:0003723;GO:0006952;
CIMG_01957	GO:0005634;GO:0019867;GO:0019015;GO:0042742;GO:0019865;GO:0005737;
CIMG_01958	GO:0005198;
CIMG_01959	GO:0007218;GO:0016020;GO:0005737;
CIMG_01960	GO:0030288;
CIMG_01961	GO:0006950;GO:0005737;GO:0005576;GO:0044237;GO:0016491;GO:0006694;GO:0005634;GO:0008152;GO:0019170;
CIMG_01962	GO:0005576;
CIMG_01964	GO:0046872;
CIMG_01966	GO:0005634;
CIMG_01967	GO:0042742;
CIMG_01968	GO:0000105;GO:0005665;GO:0005576;
CIMG_01969	GO:0030170;GO:0009279;GO:0005794;
CIMG_01972	GO:0005665;GO:0005737;GO:0000754;GO:0005576;GO:0006470;GO:0004727;
CIMG_01974	GO:0007218;
CIMG_01975	GO:0005198;GO:0005665;GO:0019865;GO:0005634;
CIMG_01978	GO:0005840;GO:0005730;GO:0007218;GO:0042273;GO:0005634;GO:0005554;
CIMG_01979	GO:0031072;GO:0008565;GO:0005744;GO:0001671;GO:0001405;GO:0051082;GO:0030150;
CIMG_01981	GO:0005634;GO:0007165;GO:0006468;GO:0005934;GO:0005737;GO:0007047;GO:0005576;GO:0004707;
CIMG_01983	GO:0003840;GO:0005576;
CIMG_01984	GO:0005576;
CIMG_01985	GO:0005576;
CIMG_01987	GO:0005622;GO:0005737;GO:0005576;GO:0004519;GO:0005665;
CIMG_01988	GO:0006097;GO:0004451;GO:0008372;GO:0008152;
CIMG_01994	GO:0006950;GO:0005737;GO:0005993;GO:0005829;GO:0004555;GO:0005991;
CIMG_01995	GO:0005665;
CIMG_01997	GO:0008152;
CIMG_02002	GO:0005840;GO:0005576;GO:0005634;
CIMG_02005	GO:0005576;
CIMG_02014	GO:0042597;
CIMG_02016	GO:0005665;
CIMG_02019	GO:0005634;GO:0007268;
CIMG_02020	GO:0006468;GO:0019015;
CIMG_02021	GO:0005622;
CIMG_02022	GO:0005737;
CIMG_02023	GO:0005634;
CIMG_02024	GO:0016032;GO:0042597;
CIMG_02025	GO:0005737;GO:0008152;
CIMG_02030	GO:0005887;GO:0005886;GO:0015559;GO:0006855;
CIMG_02033	GO:0005840;GO:0019865;GO:0019867;GO:0005665;GO:0007155;GO:0005198;
CIMG_02034	GO:0005737;GO:0008202;GO:0005576;GO:0016021;GO:0008142;GO:0007218;GO:0006694;GO:0009279;
CIMG_02035	GO:0000176;GO:0000175;GO:0000177;GO:0007218;GO:0009279;GO:0006365;GO:0006402;
CIMG_02036	GO:0050660;
CIMG_02037	GO:0008372;GO:0016747;GO:0045462;GO:0019748;
CIMG_02038	GO:0007596;
CIMG_02039	GO:0005794;GO:0005576;GO:0005737;
CIMG_02040	GO:0005634;GO:0019865;
CIMG_02041	GO:0016020;GO:0003723;GO:0000004;GO:0005730;GO:0005576;GO:0009279;GO:0005654;GO:0003676;
CIMG_02042	GO:0007155;GO:0005737;GO:0005665;
CIMG_02043	GO:0005576;
CIMG_02045	GO:0008270;GO:0005576;
CIMG_02046	GO:0008152;
CIMG_02047	GO:0006950;GO:0005737;GO:0004805;GO:0005739;GO:0005992;GO:0005946;
CIMG_02049	GO:0005665;
CIMG_02050	GO:0007596;
CIMG_02051	GO:0004519;GO:0005576;GO:0019867;
CIMG_02053	GO:0042597;GO:0005576;
CIMG_02055	GO:0030173;GO:0006810;GO:0005554;
CIMG_02056	GO:0005622;GO:0005634;GO:0007596;GO:0016032;GO:0005576;GO:0005737;
CIMG_02057	GO:0016032;GO:0016020;GO:0030054;GO:0001533;GO:0004519;GO:0046677;GO:0005576;
CIMG_02058	GO:0005665;
CIMG_02060	GO:0042742;
CIMG_02061	GO:0005634;GO:0003824;GO:0005737;GO:0019865;
CIMG_02063	GO:0007218;GO:0007155;GO:0005975;
CIMG_02065	GO:0005737;GO:0004514;GO:0009435;GO:0005634;
CIMG_02066	GO:0005576;GO:0005622;GO:0005198;GO:0005199;
CIMG_02067	GO:0007596;
CIMG_02071	GO:0007596;GO:0005576;GO:0004519;
CIMG_02073	GO:0042612;GO:0007218;GO:0009279;GO:0005199;
CIMG_02074	GO:0005199;GO:0005737;GO:0004630;GO:0005576;GO:0008152;GO:0007154;GO:0005768;GO:0031321;GO:0006644;GO:0006887;GO:0005628;
CIMG_02076	GO:0007596;
CIMG_02077	GO:0005576;
CIMG_02079	GO:0005840;GO:0003723;GO:0005842;GO:0043037;GO:0003735;GO:0005634;
CIMG_02080	GO:0005524;GO:0007059;GO:0007064;GO:0009279;GO:0005634;GO:0003678;
CIMG_02082	GO:0016020;GO:0005199;
CIMG_02084	GO:0016020;GO:0005665;GO:0003677;GO:0006338;GO:0005737;GO:0016586;GO:0005576;GO:0042597;GO:0005634;GO:0007155;GO:0005554;GO:0006303;
CIMG_02085	GO:0005665;GO:0005622;
CIMG_02086	GO:0008202;GO:0016020;GO:0005576;
CIMG_02087	GO:0007076;GO:0000070;GO:0005730;GO:0005576;GO:0042597;GO:0030466;GO:0010032;GO:0005554;GO:0005198;GO:0000799;
CIMG_02088	GO:0006275;GO:0005654;GO:0006468;GO:0006270;GO:0007155;GO:0004674;
CIMG_02089	GO:0006464;GO:0005665;
CIMG_02090	GO:0016020;GO:0042175;GO:0005783;GO:0000300;GO:0031072;GO:0051087;GO:0042597;GO:0006457;GO:0030433;GO:0006952;GO:0051082;GO:0007268;GO:0000742;
CIMG_02094	GO:0005199;
CIMG_02096	GO:0005199;
CIMG_02100	GO:0016020;GO:0005184;GO:0005737;GO:0005739;GO:0006415;GO:0006412;GO:0003747;
CIMG_02101	GO:0016020;GO:0006843;GO:0005371;GO:0005743;
CIMG_02102	GO:0005524;GO:0005737;GO:0000932;GO:0008026;GO:0005515;GO:0003724;GO:0000184;GO:0000290;
CIMG_02103	GO:0005694;GO:0016032;GO:0016469;GO:0016020;GO:0019867;
CIMG_02104	GO:0000004;GO:0005737;GO:0046983;GO:0005739;GO:0006508;GO:0005794;GO:0005554;
CIMG_02105	GO:0005199;GO:0005762;GO:0043037;GO:0003735;GO:0000002;
CIMG_02106	GO:0005665;GO:0016740;
CIMG_02107	GO:0006790;GO:0007596;GO:0005737;GO:0005634;GO:0006520;GO:0003962;
CIMG_02108	GO:0005730;GO:0030515;GO:0005634;GO:0005732;GO:0006365;GO:0006952;
CIMG_02109	GO:0006406;GO:0005643;GO:0006607;GO:0006408;GO:0006999;GO:0046677;GO:0006610;GO:0006609;GO:0005576;GO:0006611;GO:0005739;GO:0005634;GO:0006407;GO:0006409;GO:0006608;GO:0005198;
CIMG_02130	GO:0009353;GO:0005759;GO:0042645;GO:0005737;GO:0006099;GO:0008152;GO:0004149;GO:0006103;
CIMG_02132	GO:0006333;GO:0003677;GO:0006281;GO:0005622;GO:0000788;GO:0005794;
CIMG_02133	GO:0006333;GO:0003677;GO:0005622;GO:0000788;
CIMG_02134	GO:0006501;GO:0046677;GO:0006623;GO:0005875;GO:0006914;GO:0008017;GO:0004197;
CIMG_02135	GO:0005184;GO:0007596;GO:0050792;
CIMG_02137	GO:0005622;
CIMG_02147	GO:0005783;GO:0005737;GO:0000105;GO:0006457;GO:0009055;GO:0005634;GO:0009279;GO:0006467;GO:0005789;GO:0004519;
CIMG_02148	GO:0007596;GO:0000004;GO:0005739;GO:0005554;
CIMG_02157	GO:0030489;GO:0005730;GO:0019843;GO:0008312;GO:0000027;GO:0008097;
CIMG_02158	GO:0005184;
CIMG_02159	GO:0005655;GO:0000171;GO:0004526;GO:0000172;GO:0006364;GO:0008033;
CIMG_02160	GO:0030468;GO:0005956;GO:0006974;GO:0006359;GO:0006468;GO:0006873;GO:0006356;GO:0004682;GO:0000082;GO:0000086;GO:0000501;
CIMG_02161	GO:0016020;GO:0005737;GO:0005739;GO:0004832;GO:0006438;GO:0016032;GO:0004519;
CIMG_02165	GO:0005198;
CIMG_02167	GO:0005665;GO:0042742;GO:0005184;GO:0046677;GO:0030433;GO:0004842;GO:0005789;
CIMG_02168	GO:0007218;GO:0005184;
CIMG_02169	GO:0005737;GO:0009117;GO:0008796;GO:0004081;GO:0005634;
CIMG_02171	GO:0005622;GO:0003677;GO:0005737;GO:0016020;GO:0019865;GO:0007596;
CIMG_02172	GO:0005665;GO:0007131;GO:0005515;GO:0016021;GO:0016558;GO:0006625;GO:0005778;GO:0007031;GO:0004519;
CIMG_02173	GO:0005576;
CIMG_02176	GO:0016887;GO:0030054;
CIMG_02177	GO:0046677;
CIMG_02178	GO:0016020;GO:0000256;GO:0004848;
CIMG_02179	GO:0005524;GO:0005739;GO:0006281;GO:0006298;GO:0006952;
CIMG_02181	GO:0000004;GO:0004672;GO:0000329;GO:0006468;
CIMG_02182	GO:0016020;GO:0005938;GO:0005816;GO:0005737;GO:0000778;GO:0005876;GO:0030472;GO:0005634;GO:0031411;GO:0016032;GO:0008017;GO:0000092;GO:0005198;GO:0000776;
CIMG_02183	GO:0005737;GO:0000334;GO:0005576;GO:0009435;GO:0008152;
CIMG_02184	GO:0005730;GO:0003963;GO:0006365;GO:0005554;
CIMG_02185	GO:0007596;GO:0016020;
CIMG_02187	GO:0007268;
CIMG_02188	GO:0008236;GO:0007268;
CIMG_02190	GO:0019295;
CIMG_02192	GO:0005783;GO:0005515;GO:0005529;GO:0030433;GO:0016032;
CIMG_02193	GO:0005665;GO:0005840;GO:0016020;GO:0000147;GO:0030674;GO:0005737;GO:0007015;GO:0030479;GO:0006897;GO:0007121;GO:0008092;GO:0007047;
CIMG_02194	GO:0007268;
CIMG_02196	GO:0031072;GO:0051087;GO:0005739;GO:0006457;GO:0009060;GO:0016226;
CIMG_02199	GO:0031202;GO:0046540;GO:0005515;GO:0000398;GO:0007155;
CIMG_02200	GO:0016020;GO:0005184;GO:0000004;GO:0005739;GO:0015071;
CIMG_02201	GO:0016020;GO:0005783;GO:0004169;GO:0006493;GO:0016740;
CIMG_02202	GO:0042612;GO:0005576;
CIMG_02203	GO:0005737;
CIMG_02204	GO:0004519;GO:0005840;
CIMG_02205	GO:0005576;
CIMG_02206	GO:0016020;GO:0004579;GO:0008250;GO:0007268;GO:0006487;
CIMG_02207	GO:0003723;GO:0005847;GO:0005737;GO:0006378;GO:0030846;GO:0030847;GO:0005849;GO:0008033;GO:0006379;
CIMG_02208	GO:0005665;GO:0030528;GO:0006357;GO:0005634;GO:0006644;GO:0000723;
CIMG_02210	GO:0005199;GO:0016072;GO:0003723;GO:0005730;GO:0005634;GO:0003676;GO:0005794;GO:0004519;
CIMG_02212	GO:0008270;GO:0005665;GO:0000105;
CIMG_02213	GO:0005666;GO:0003899;GO:0006350;GO:0006383;
CIMG_02214	GO:0019867;GO:0019346;GO:0005737;GO:0005576;GO:0000096;GO:0004123;GO:0006520;GO:0006534;GO:0006952;GO:0005794;
CIMG_02215	GO:0008757;GO:0000004;GO:0005737;GO:0005634;
CIMG_02217	GO:0016020;GO:0005737;GO:0005634;GO:0042742;GO:0016032;
CIMG_02218	GO:0005622;GO:0005199;GO:0000105;GO:0005576;GO:0016055;GO:0007596;
CIMG_02219	GO:0005622;GO:0006952;GO:0042612;GO:0005576;GO:0005199;
CIMG_02220	GO:0007596;GO:0000004;GO:0005737;GO:0005554;
CIMG_02221	GO:0005184;
CIMG_02222	GO:0005840;GO:0006414;GO:0005842;GO:0043037;GO:0003735;
CIMG_02223	GO:0005840;GO:0043037;GO:0003735;GO:0005843;GO:0000056;
CIMG_02225	GO:0008270;GO:0005576;
CIMG_02226	GO:0006526;GO:0006807;GO:0008152;GO:0004088;GO:0005951;
CIMG_02227	GO:0005634;
CIMG_02229	GO:0005622;GO:0042742;
CIMG_02231	GO:0008152;
CIMG_02232	GO:0005634;
CIMG_02238	GO:0005576;GO:0016740;GO:0006629;GO:0005515;GO:0007218;GO:0003887;GO:0005737;GO:0007268;
CIMG_02241	GO:0009279;GO:0005576;
CIMG_02243	GO:0005576;
CIMG_02244	GO:0000105;GO:0019867;
CIMG_02245	GO:0005634;GO:0007596;GO:0005840;
CIMG_02246	GO:0016020;GO:0042274;GO:0005730;GO:0005576;GO:0005739;GO:0030515;GO:0005732;GO:0006365;GO:0030692;GO:0030490;
CIMG_02248	GO:0005840;GO:0004519;
CIMG_02249	GO:0016032;GO:0016020;GO:0004519;
CIMG_02250	GO:0016020;GO:0008565;GO:0005737;GO:0031207;GO:0007218;GO:0030447;GO:0006620;GO:0005789;
CIMG_02251	GO:0005199;GO:0019867;GO:0005524;GO:0005737;GO:0046677;GO:0016887;GO:0005634;GO:0030163;GO:0000723;
CIMG_02253	GO:0003723;GO:0005847;GO:0019865;GO:0006369;GO:0006378;GO:0005576;GO:0005739;GO:0005849;GO:0005634;GO:0006379;
CIMG_02257	GO:0009522;GO:0016032;GO:0019865;
CIMG_02258	GO:0009279;
CIMG_02259	GO:0019867;GO:0005184;GO:0000004;GO:0000324;GO:0009277;GO:0006952;GO:0005554;
CIMG_02261	GO:0016020;
CIMG_02262	GO:0005829;GO:0042597;GO:0006696;GO:0005794;GO:0003985;
CIMG_02263	GO:0005525;GO:0005622;GO:0005576;GO:0007218;
CIMG_02264	GO:0005737;GO:0005634;GO:0006350;GO:0005554;
CIMG_02266	GO:0005634;GO:0007596;GO:0005794;
CIMG_02267	GO:0005665;
CIMG_02268	GO:0008079;GO:0005739;GO:0019015;GO:0006412;
CIMG_02269	GO:0006450;GO:0005737;GO:0051083;GO:0016887;GO:0009279;GO:0051082;GO:0006412;GO:0005844;
CIMG_02270	GO:0005199;
CIMG_02271	GO:0030295;GO:0005737;GO:0005634;GO:0000074;GO:0006350;GO:0016055;GO:0007049;
CIMG_02273	GO:0005665;GO:0009279;GO:0005576;GO:0007596;
CIMG_02274	GO:0005576;
CIMG_02275	GO:0008270;GO:0046870;
CIMG_02277	GO:0020037;GO:0016020;
CIMG_02280	GO:0003755;GO:0005634;
CIMG_02281	GO:0007596;GO:0019865;GO:0005737;GO:0046677;GO:0005739;GO:0003676;GO:0006419;GO:0004813;
CIMG_02282	GO:0005634;GO:0019865;GO:0007218;
CIMG_02283	GO:0005634;GO:0019015;
CIMG_02284	GO:0006508;GO:0007596;
CIMG_02285	GO:0005665;
CIMG_02287	GO:0005840;GO:0005576;GO:0005737;
CIMG_02288	GO:0016020;GO:0005665;GO:0005737;GO:0005576;GO:0009168;GO:0006163;GO:0003876;GO:0004519;
CIMG_02290	GO:0005737;GO:0007155;GO:0005576;GO:0042742;
CIMG_02291	GO:0000147;GO:0005938;GO:0030468;GO:0005737;GO:0005515;GO:0007218;GO:0005856;GO:0009279;GO:0005622;GO:0030447;GO:0007155;
CIMG_02292	GO:0030162;GO:0005625;GO:0030414;GO:0008289;
CIMG_02293	GO:0051260;GO:0005741;GO:0005576;GO:0000266;GO:0042802;GO:0042803;GO:0007005;GO:0003924;GO:0005525;
CIMG_02294	GO:0005783;GO:0006038;GO:0015788;GO:0005462;
CIMG_02295	GO:0005665;GO:0005663;GO:0006289;GO:0007131;GO:0003689;GO:0007218;GO:0005634;GO:0000077;
CIMG_02296	GO:0005856;GO:0005665;
CIMG_02297	GO:0005576;
CIMG_02301	GO:0009279;
CIMG_02302	GO:0005737;
CIMG_02304	GO:0016020;GO:0005737;GO:0000122;GO:0005977;GO:0006109;GO:0000164;GO:0008599;GO:0007039;
CIMG_02306	GO:0005576;GO:0019867;
CIMG_02307	GO:0006413;GO:0005576;
CIMG_02308	GO:0016032;
CIMG_02310	GO:0016020;GO:0006526;GO:0000066;GO:0005740;GO:0000064;
CIMG_02312	GO:0005737;GO:0006217;GO:0016787;GO:0005576;GO:0005634;GO:0004126;GO:0008655;GO:0006216;
CIMG_02313	GO:0016020;GO:0006623;GO:0005048;GO:0007034;GO:0005794;
CIMG_02314	GO:0005975;GO:0005576;
CIMG_02315	GO:3;GO:0005665;
CIMG_02317	GO:0008152;
CIMG_02318	GO:0005665;GO:0006368;GO:0007131;GO:0008159;GO:0005634;GO:0005654;GO:0006350;GO:0006379;GO:0045449;
CIMG_02319	GO:0005634;GO:0005184;
CIMG_02322	GO:0005524;GO:0005737;GO:0009073;GO:0009405;GO:0009279;GO:0007155;
CIMG_02323	GO:0007268;GO:0005576;
CIMG_02324	GO:0004659;GO:0005783;GO:0005635;GO:0000004;GO:0007218;GO:0005811;
CIMG_02325	GO:0030468;GO:0006904;GO:0005737;GO:0005515;GO:0000145;GO:0007121;GO:0009279;GO:0000910;GO:0006893;GO:0006906;
CIMG_02326	GO:0005794;
CIMG_02327	GO:0009522;GO:0009405;
CIMG_02329	GO:0016072;GO:0005515;GO:0005829;GO:0006404;GO:0005634;GO:0006407;GO:0000054;GO:0005098;GO:0006952;GO:0006606;
CIMG_02331	GO:0005758;
CIMG_02332	GO:0006486;GO:0005783;GO:0016758;GO:0006488;GO:0005789;
CIMG_02333	GO:0003723;GO:0046677;GO:0000028;GO:0003697;GO:0005730;GO:0005739;GO:0005634;GO:0006364;GO:0003676;GO:0006952;GO:0000723;
CIMG_02337	GO:0005737;GO:0005832;GO:0044267;GO:0006457;GO:0005856;GO:0051082;GO:0007010;
CIMG_02338	GO:0005524;GO:0005737;GO:0006511;GO:0007218;GO:0016887;GO:0008540;GO:0004175;GO:0007268;
CIMG_02339	GO:0006121;GO:0006099;GO:0005749;GO:0005576;GO:0016491;GO:0008177;
CIMG_02340	GO:0016020;GO:0007596;GO:0016485;GO:0005576;GO:0016806;GO:0000329;GO:0006508;
CIMG_02341	GO:0007242;GO:0005737;
CIMG_02346	GO:0046677;GO:0005794;
CIMG_02347	GO:0005665;GO:0005524;GO:0005777;GO:0005737;GO:0016887;GO:0007031;GO:0005625;
CIMG_02348	GO:0050660;GO:0016740;
CIMG_02350	GO:0005622;GO:0046677;
CIMG_02351	GO:0006725;GO:0016491;
CIMG_02353	GO:0019867;GO:0007596;GO:0019865;GO:0000004;GO:0005576;GO:0005739;GO:0007154;GO:0006952;GO:0005554;GO:0016055;GO:0004519;
CIMG_02354	GO:0008270;
CIMG_02355	GO:0005199;GO:0005737;GO:0005634;GO:0030488;GO:0016423;
CIMG_02356	GO:0016020;GO:0006406;GO:0005665;GO:0007596;GO:0005737;GO:0005634;GO:0006366;GO:0003899;GO:0006350;GO:0000723;
CIMG_02357	GO:0008152;GO:0007596;
CIMG_02359	GO:0005100;GO:0005737;GO:0007264;GO:0008270;GO:0005739;GO:0009272;GO:0005622;GO:0005935;
CIMG_02360	GO:0005199;
CIMG_02361	GO:0000502;GO:0006511;GO:0008540;GO:0004175;GO:0007268;GO:0016740;
CIMG_02362	GO:0005801;GO:0005622;GO:0030008;GO:0005554;GO:0006888;
CIMG_02363	GO:0051246;GO:0019865;
CIMG_02364	GO:0020037;
CIMG_02365	GO:0005783;GO:0007218;GO:0044237;GO:0000252;GO:0006694;GO:0006696;GO:0016740;GO:0005789;
CIMG_02367	GO:0006468;GO:0007596;
CIMG_02369	GO:0005665;GO:0007596;GO:0006355;GO:0006950;GO:0005737;GO:0000105;GO:0004672;GO:0005634;GO:0040020;GO:0006468;GO:0001324;
CIMG_02370	GO:0006413;GO:0016020;GO:0005737;
CIMG_02371	GO:0005634;GO:0005665;GO:0005737;
CIMG_02374	GO:0016884;GO:0005576;
CIMG_02377	GO:0000004;GO:0008372;GO:0008152;GO:0005554;
CIMG_02380	GO:0005622;GO:0000272;GO:0005576;
CIMG_02385	GO:0016602;GO:0006109;GO:0005634;GO:0016563;GO:0006350;
CIMG_02386	GO:0005875;GO:0005634;GO:0007596;GO:0007155;GO:0005576;GO:0016020;GO:0000105;GO:0016032;
CIMG_02388	GO:0007218;
CIMG_02389	GO:0007596;GO:0000004;GO:0016491;GO:0005634;GO:0005554;
CIMG_02390	GO:0005634;GO:0005665;GO:0016020;
CIMG_02395	GO:0016251;GO:0005634;GO:0016032;GO:0005669;GO:0000114;GO:0006367;
CIMG_02397	GO:0005737;
CIMG_02398	GO:0008152;GO:0007268;GO:0016020;GO:0005199;GO:0005576;GO:0016491;GO:0005184;GO:0019867;GO:0005794;
CIMG_02400	GO:0005975;
CIMG_02401	GO:0009405;GO:0005665;GO:0007218;
CIMG_02405	GO:0005665;GO:0006878;GO:0005634;GO:0003704;GO:0006367;
CIMG_02407	GO:0048500;
CIMG_02408	GO:0016491;GO:0005576;GO:0007268;GO:0005737;GO:0046677;
CIMG_02410	GO:0006468;
CIMG_02412	GO:0005576;
CIMG_02413	GO:0007114;GO:0043332;GO:0005737;GO:0007067;GO:0005515;GO:0006897;GO:0000131;GO:0048306;GO:0005934;GO:0042144;GO:0005935;GO:0005823;GO:0007155;GO:0005509;GO:0007268;GO:0007010;
CIMG_02414	GO:0005737;
CIMG_02415	GO:0016020;GO:0000138;GO:0005737;GO:0005485;GO:0005486;GO:0005769;GO:0005802;GO:0006906;
CIMG_02416	GO:0016020;GO:0008372;GO:0030846;GO:0000335;GO:0005554;
CIMG_02417	GO:0016192;GO:0005887;GO:0006897;GO:0030125;GO:0030132;GO:0005198;
CIMG_02418	GO:0005737;GO:0019865;GO:0016020;GO:0007218;GO:0005576;
CIMG_02420	GO:0016747;GO:0005198;GO:0007596;
CIMG_02422	GO:0006486;GO:0000026;GO:0005794;
CIMG_02423	GO:0005737;GO:0007103;GO:0007165;GO:0000074;GO:0051082;
CIMG_02424	GO:0016021;GO:0016887;GO:0042626;GO:0006857;GO:0015440;GO:0005743;
CIMG_02426	GO:0005622;GO:0009279;
CIMG_02428	GO:0006098;
CIMG_02429	GO:0042597;GO:0007596;
CIMG_02430	GO:0005741;GO:0005737;GO:0007005;GO:0005554;
CIMG_02431	GO:0005783;GO:0000004;GO:0016032;GO:0005554;
CIMG_02432	GO:0007596;GO:0016032;
CIMG_02433	GO:0005737;GO:0005634;GO:0007047;GO:0005554;
CIMG_02435	GO:0000812;GO:0006338;GO:0005737;GO:0050792;GO:0043189;GO:0005634;GO:0006348;GO:0005554;
CIMG_02436	GO:0000004;GO:0005739;GO:0005554;
CIMG_02437	GO:0005576;
CIMG_02438	GO:0005665;GO:0005576;GO:0005515;GO:0005634;
CIMG_02443	GO:0005576;
CIMG_02444	GO:0019867;GO:0046677;GO:0005184;
CIMG_02445	GO:0005840;GO:0005761;GO:0043037;GO:0003735;GO:0005739;GO:0009060;GO:0005554;
CIMG_02446	GO:0005737;GO:0005832;GO:0044267;GO:0006457;GO:0005856;GO:0051082;GO:0007010;
CIMG_02447	GO:0042645;GO:0005739;GO:0005634;GO:0008152;GO:0006090;GO:0004739;GO:0005967;
CIMG_02448	GO:0003723;GO:0043037;GO:0003735;GO:0005763;GO:0016032;
CIMG_02449	GO:0006071;
CIMG_02450	GO:0016020;GO:0005576;
CIMG_02451	GO:0016020;GO:0005783;GO:0004605;GO:0005576;GO:0005739;GO:0006658;GO:0006655;
CIMG_02453	GO:0016538;GO:0006357;GO:0005634;GO:0006468;GO:0005794;
CIMG_02454	GO:0005622;
CIMG_02456	GO:0016020;GO:0016301;
CIMG_02457	GO:0005576;GO:0007596;GO:0004519;
CIMG_02458	GO:0005665;GO:0016538;GO:0000307;GO:0019220;GO:0000723;
CIMG_02459	GO:0016787;GO:0005576;
CIMG_02460	GO:0005576;GO:0005665;GO:0019865;GO:0019867;
CIMG_02462	GO:0007155;
CIMG_02465	GO:0000004;GO:0005737;GO:0016787;GO:0005739;GO:0008806;
CIMG_02466	GO:0004843;GO:0042742;GO:0005737;GO:0006511;GO:0016579;GO:0007268;
CIMG_02467	GO:0005737;GO:0006307;GO:0005554;
CIMG_02468	GO:0016020;GO:0005783;GO:0000246;GO:0006696;
CIMG_02470	GO:0016491;GO:0007268;GO:0005665;GO:0015627;GO:0005576;
CIMG_02475	GO:0016491;GO:0046914;
CIMG_02477	GO:0006110;GO:0005737;GO:0006000;GO:0003873;GO:0006003;GO:0005198;
CIMG_02478	GO:0007218;GO:0042144;GO:0005774;GO:0005554;GO:0008104;
CIMG_02479	GO:0005634;GO:0019867;GO:0042597;GO:0005737;GO:0016020;
CIMG_02483	GO:0005665;GO:0009088;GO:0005199;GO:0005509;GO:0042742;
CIMG_02484	GO:0030437;GO:0008372;GO:0005576;GO:0005554;GO:0004519;
CIMG_02485	GO:0005199;
CIMG_02486	GO:0005199;GO:0031026;GO:0050660;GO:0006537;GO:0016040;GO:0006807;GO:0005576;GO:0005739;GO:0008152;GO:0016055;GO:0005198;
CIMG_02487	GO:0004519;
CIMG_02491	GO:0008654;
CIMG_02492	GO:0005665;
CIMG_02494	GO:0005524;GO:0006616;GO:0006950;GO:0042742;GO:0005737;GO:0005832;GO:0005576;GO:0016887;GO:0006457;GO:0000329;GO:0009277;GO:0051082;
CIMG_02496	GO:0005184;
CIMG_02497	GO:0016020;GO:0005485;GO:0030134;GO:0006890;GO:0006888;GO:0005789;
CIMG_02498	GO:0005509;GO:0007155;
CIMG_02499	GO:0005634;GO:0008152;GO:0005515;
CIMG_02500	GO:0007596;
CIMG_02502	GO:0005576;
CIMG_02503	GO:0016020;GO:0006879;GO:0001409;GO:0001408;GO:0000002;GO:0005743;
CIMG_02506	GO:0016740;
CIMG_02508	GO:0006501;GO:0006623;GO:0005875;GO:0006914;GO:0005776;GO:0008017;
CIMG_02510	GO:0006779;GO:0006783;GO:0007218;GO:0004109;GO:0005743;
CIMG_02511	GO:0016020;GO:0005634;GO:0016032;
CIMG_02512	GO:0008152;
CIMG_02517	GO:0016020;GO:0005783;GO:0006696;GO:0050613;
CIMG_02518	GO:0043086;
CIMG_02519	GO:0019028;GO:0006369;GO:0006378;GO:0005515;GO:0005849;GO:0005622;GO:0006379;
CIMG_02520	GO:0016491;GO:0008152;GO:0042597;
CIMG_02525	GO:0006172;GO:0004017;GO:0005737;GO:0009117;GO:0005758;GO:0006139;GO:0016032;
CIMG_02526	GO:0008541;GO:0019865;GO:0005737;GO:0006511;GO:0005576;GO:0005634;GO:0005554;
CIMG_02527	GO:0008270;GO:0042742;
CIMG_02529	GO:0016020;
CIMG_02531	GO:0005634;GO:0005576;
CIMG_02532	GO:0006950;GO:0005737;GO:0016431;GO:0005634;GO:0008152;GO:0030488;
CIMG_02533	GO:0007024;GO:0005737;GO:0043014;GO:0005634;GO:0008017;GO:0007023;
CIMG_02534	GO:0007059;GO:0005737;GO:0000778;GO:0030472;GO:0005634;GO:0019237;
CIMG_02535	GO:0006260;GO:0004523;GO:0005634;
CIMG_02537	GO:0007268;
CIMG_02538	GO:0016020;GO:0005665;GO:0005634;GO:0042742;GO:0007218;GO:0005198;
CIMG_02540	GO:0000128;
CIMG_02541	GO:0008270;GO:0005634;GO:0005576;
CIMG_02542	GO:0005515;
CIMG_02543	GO:0005737;GO:0051269;GO:0016491;GO:0005634;GO:0008152;GO:0051268;
CIMG_02547	GO:0016020;GO:0005199;GO:0007596;GO:0046677;GO:0019867;GO:0042612;
CIMG_02548	GO:0005198;
CIMG_02549	GO:0005622;GO:0009279;GO:0005576;
CIMG_02550	GO:0016020;GO:0005783;GO:0007596;GO:0019865;GO:0009512;GO:0046677;GO:0000105;GO:0004169;GO:0006493;
CIMG_02551	GO:0016021;
CIMG_02554	GO:0016020;GO:0006338;GO:0006368;GO:0005576;GO:0042597;GO:0006358;GO:0003711;GO:0035101;GO:0016032;GO:0000790;GO:0008023;GO:0016944;GO:0005658;GO:0009987;GO:0006367;
CIMG_02556	GO:0016020;GO:0000080;GO:0005770;GO:0051666;GO:0045332;GO:0006897;GO:0009088;GO:0005802;GO:0004012;GO:0000299;
CIMG_02562	GO:0000004;GO:0008372;GO:0000105;GO:0007155;GO:0005554;
CIMG_02566	GO:0016020;GO:0016763;GO:0008372;GO:0004731;GO:0006152;
CIMG_02568	GO:0003677;GO:0016602;GO:0000105;GO:0006109;GO:0005634;GO:0005622;GO:0016563;GO:0006350;
CIMG_02569	GO:0007121;GO:0003723;GO:0007596;GO:0006904;GO:0000910;GO:0005934;GO:0016032;GO:0006893;GO:0006906;GO:0005515;GO:0000145;GO:0005576;GO:0007268;
CIMG_02571	GO:0005515;
CIMG_02573	GO:0009522;GO:0005198;
CIMG_02575	GO:0005576;
CIMG_02577	GO:0016925;GO:0007596;GO:0006355;GO:0005576;GO:0008270;GO:0019789;GO:0003676;GO:0005940;
CIMG_02579	GO:0030008;GO:0005554;GO:0006888;
CIMG_02580	GO:0016491;
CIMG_02581	GO:0005840;GO:0042597;
CIMG_02599	GO:0000004;GO:0008372;GO:0005554;
CIMG_02600	GO:0005665;GO:0003723;GO:0005686;GO:0000398;GO:0003676;
CIMG_02601	GO:0016020;GO:0015883;GO:0005739;GO:0015230;
CIMG_02603	GO:0003677;GO:0006355;GO:0005515;GO:0005634;GO:0005622;GO:0016563;GO:0009743;
CIMG_02606	GO:0005576;
CIMG_02608	GO:0016565;GO:0005737;GO:0005634;GO:0016584;GO:0016481;GO:0042612;
CIMG_02610	GO:0005783;GO:0000248;GO:0006897;GO:0006696;
CIMG_02611	GO:0007596;GO:0019865;GO:0016070;GO:0003729;GO:0000398;GO:0000184;GO:0005846;GO:0005794;GO:0000723;GO:0000243;
CIMG_02613	GO:0007596;GO:0030437;GO:0006950;GO:0005737;GO:0004696;GO:0006468;GO:0006508;GO:0004674;
CIMG_02618	GO:0008565;GO:0005741;GO:0005739;GO:0005742;GO:0030150;
CIMG_02619	GO:0006110;GO:0005737;GO:0005576;GO:0006000;GO:0003873;GO:0006003;
CIMG_02620	GO:0007114;GO:0005737;GO:0001403;GO:0005634;GO:0006979;GO:0031386;GO:0006464;
CIMG_02621	GO:0006357;GO:0007218;GO:0008023;GO:0016944;
CIMG_02622	GO:0006355;GO:0005737;GO:0016887;GO:0030014;
CIMG_02623	GO:0019867;GO:0005730;GO:0005829;GO:0005739;GO:0005634;GO:0005622;GO:0004811;GO:0008033;GO:0006400;GO:0004519;
CIMG_02624	GO:0030489;GO:0030846;GO:0005634;GO:0030234;
CIMG_02625	GO:0000004;GO:0005737;GO:0005554;
CIMG_02627	GO:0000004;GO:0008372;GO:0016884;GO:0004040;GO:0016740;
CIMG_02628	GO:0005975;GO:0007596;
CIMG_02629	GO:0003993;
CIMG_02631	GO:0005663;GO:0005524;GO:0003689;GO:0006272;GO:0006298;GO:0007062;GO:0017076;
CIMG_02633	GO:0005199;GO:0046658;GO:0005886;GO:0031505;GO:0004190;GO:0006508;GO:0019538;
CIMG_02635	GO:0008757;GO:0000004;GO:0005739;GO:0016032;
CIMG_02636	GO:0009279;GO:0016020;
CIMG_02637	GO:0031314;GO:0007006;GO:0000105;GO:0005576;GO:0005739;GO:0016491;GO:0018063;
CIMG_02638	GO:0016020;GO:0009113;GO:0004648;GO:0005737;GO:0007218;GO:0006564;GO:0008152;GO:0004519;GO:0009070;
CIMG_02639	GO:0016020;GO:0004409;GO:0005739;GO:0008152;GO:0009088;GO:0004519;GO:0019878;
CIMG_02641	GO:0019867;GO:0005622;GO:0005794;GO:0006412;GO:0006400;GO:0005743;GO:0005525;
CIMG_02642	GO:0005634;GO:0004519;
CIMG_02643	GO:0005576;
CIMG_02644	GO:0005783;
CIMG_02645	GO:0007596;GO:0008152;GO:0006952;GO:0016021;
CIMG_02646	GO:0005840;GO:0007124;GO:0000132;GO:0019867;GO:0016043;GO:0007596;GO:0006970;GO:0000133;GO:0030468;GO:0043332;GO:0005737;GO:0031385;GO:0005519;GO:0007015;GO:0005576;GO:0000131;GO:0007117;GO:0007121;GO:0031384;GO:0030036;GO:0008298;GO:0030447;GO:0005934;GO:0005935;GO:0045010;GO:0005884;GO:0007266;GO:0030478;GO:0016740;GO:0009522;
CIMG_02650	GO:0007596;GO:0006735;GO:0005829;GO:0048037;GO:0008152;GO:0042183;GO:0008863;
CIMG_02651	GO:0005794;GO:0007218;
CIMG_02653	GO:0016020;GO:0008487;GO:0016485;GO:0007323;GO:0030176;
CIMG_02654	GO:0001882;
CIMG_02656	GO:0050660;
CIMG_02657	GO:0005634;GO:0007596;GO:0005184;
CIMG_02658	GO:0005783;GO:0000004;GO:0005634;GO:0008374;
CIMG_02659	GO:0006896;GO:0019898;GO:0016192;GO:0000139;GO:0005829;GO:0007033;GO:0051082;GO:0018987;GO:0006461;
CIMG_02660	GO:0005737;GO:0016491;
CIMG_02667	GO:0016020;GO:0042597;GO:0005634;GO:0005840;GO:0008152;
CIMG_02668	GO:0005576;GO:0007596;
CIMG_02671	GO:0005665;GO:0000004;GO:0005737;GO:0005634;GO:0005554;GO:0004519;
CIMG_02673	GO:0005576;GO:0005840;
CIMG_02674	GO:0005576;
CIMG_02675	GO:0016020;GO:0007006;GO:0008610;GO:0005740;GO:0008808;
CIMG_02678	GO:0016021;GO:0009512;
CIMG_02679	GO:0005739;GO:0008033;GO:0006952;GO:0005554;GO:0007268;GO:0006412;GO:0006400;
CIMG_02680	GO:0019509;GO:0005737;GO:0016702;GO:0005634;
CIMG_02681	GO:0016020;GO:0005741;GO:0005737;GO:0007005;GO:0005554;GO:0000002;GO:0000723;
CIMG_02682	GO:0005576;GO:0016020;
CIMG_02683	GO:0005665;
CIMG_02684	GO:0042742;GO:0003709;GO:0005737;GO:0005576;GO:0016032;GO:0000126;GO:0006384;
CIMG_02685	GO:0016020;GO:0016571;GO:0019867;GO:0016574;GO:0005515;GO:0042597;GO:0005634;GO:0006513;GO:0016032;GO:0006348;GO:0004842;GO:0000723;
CIMG_02686	GO:0016032;GO:0016020;GO:0005576;
CIMG_02687	GO:0006744;GO:0005739;GO:0009060;GO:0005554;
CIMG_02689	GO:0005576;
CIMG_02690	GO:0016020;GO:0042149;GO:0005737;GO:0001403;GO:0004679;GO:0005886;GO:0007165;GO:0007569;GO:0006468;GO:0001302;
CIMG_02691	GO:0007596;
CIMG_02692	GO:0009088;
CIMG_02694	GO:0006098;GO:0007596;
CIMG_02697	GO:0005840;GO:0008372;GO:0007218;GO:0005634;GO:0016032;GO:0005554;GO:0030490;
CIMG_02698	GO:0005199;
CIMG_02699	GO:0019865;GO:0006448;GO:0003746;GO:0005853;GO:0005830;
CIMG_02700	GO:0005665;GO:0005840;GO:0005763;GO:0043037;GO:0003735;
CIMG_02703	GO:0007218;GO:0005576;
CIMG_02704	GO:0005737;GO:0000754;GO:0005955;GO:0042597;GO:0006873;GO:0007047;GO:0005509;GO:0004723;
CIMG_02705	GO:0004402;GO:0016573;GO:0007155;GO:0006357;GO:0006952;GO:0043189;GO:0000123;GO:0042597;
CIMG_02706	GO:0005737;GO:0000004;GO:0042597;GO:0005634;GO:0005554;
CIMG_02707	GO:0007596;GO:0004222;GO:0005737;GO:0009279;GO:0005634;GO:0008450;GO:0006508;GO:0007268;
CIMG_02708	GO:0019867;GO:0006360;GO:0005737;GO:0005736;GO:0005666;GO:0003899;GO:0006350;GO:0004519;GO:0006383;
CIMG_02710	GO:0031556;GO:0005634;
CIMG_02711	GO:0008372;GO:0008415;GO:0051791;
CIMG_02712	GO:0005665;GO:0005576;GO:0030008;GO:0005554;GO:0006888;
CIMG_02713	GO:0005515;GO:0005199;
CIMG_02715	GO:0005634;GO:0016020;GO:0019867;GO:0007218;GO:0007268;GO:0005199;
CIMG_02716	GO:0007218;GO:0016455;GO:0000119;GO:0005634;GO:0006366;
CIMG_02717	GO:0000004;GO:0005737;GO:0005634;GO:0005554;
CIMG_02718	GO:0019773;GO:0005737;GO:0006511;GO:0004175;GO:0005839;
CIMG_02720	GO:0005770;GO:0045324;GO:0005554;
CIMG_02721	GO:0005576;
CIMG_02728	GO:0005515;GO:0042597;GO:0007268;
CIMG_02730	GO:0005184;
CIMG_02731	GO:0005622;GO:0007218;GO:0019015;
CIMG_02736	GO:0005576;
CIMG_02737	GO:0005622;GO:0005198;GO:0000105;GO:0009279;GO:0042612;
CIMG_02738	GO:0016887;GO:0005840;
CIMG_02739	GO:0006468;
CIMG_02740	GO:0042597;
CIMG_02741	GO:0050792;
CIMG_02742	GO:0005576;
CIMG_02743	GO:0006468;GO:0005576;GO:0000105;GO:0016032;
CIMG_02745	GO:0016020;
CIMG_02751	GO:0016020;
CIMG_02752	GO:0005622;GO:0005840;GO:0016020;GO:0005737;GO:0005576;GO:0016032;GO:0005634;GO:0016740;
CIMG_02757	GO:0005576;
CIMG_02788	GO:0006623;GO:0005739;GO:0000329;GO:0005554;
CIMG_02789	GO:0005829;GO:0006412;GO:0000774;GO:0005830;
CIMG_02791	GO:0000132;GO:0000812;GO:0030437;GO:0030037;GO:0006970;GO:0030468;GO:0031011;GO:0030482;GO:0006357;GO:0000001;GO:0030479;GO:0005515;GO:0000142;GO:0006897;GO:0000011;GO:0043189;GO:0000123;GO:0007119;GO:0000910;GO:0016573;GO:0005200;GO:0007047;GO:0005884;GO:0009306;GO:0030050;GO:0006887;GO:0001300;
CIMG_02792	GO:0016020;GO:0005783;GO:0005576;GO:0005886;GO:0003824;GO:0006696;GO:0000250;GO:0005811;
CIMG_02793	GO:0016020;GO:0005199;
CIMG_02795	GO:0005975;GO:0005737;
CIMG_02796	GO:0009113;GO:0005737;GO:0005576;GO:0006144;GO:0004641;GO:0004637;GO:0003824;GO:0006189;GO:0006164;
CIMG_02797	GO:0006396;GO:0005576;GO:0005740;GO:0005634;GO:0005554;GO:0004519;
CIMG_02798	GO:0005515;GO:0007155;
CIMG_02799	GO:0000105;GO:0004424;GO:0009279;GO:0005622;
CIMG_02801	GO:0005665;
CIMG_02802	GO:0005634;GO:0005840;
CIMG_02803	GO:0016020;GO:0005576;GO:0007596;
CIMG_02805	GO:0005576;
CIMG_02806	GO:0006688;GO:0000324;GO:0030148;GO:0000030;GO:0016757;
CIMG_02807	GO:0007218;
CIMG_02808	GO:0046677;GO:0005737;
CIMG_02809	GO:0016020;
CIMG_02811	GO:0007155;
CIMG_02812	GO:0020037;GO:0007596;GO:0042742;
CIMG_02813	GO:0019867;GO:0007218;GO:0005737;GO:0005199;GO:0005515;GO:0019865;
CIMG_02814	GO:0005840;GO:0005576;GO:0043037;GO:0003735;GO:0005843;GO:0005739;GO:0000723;
CIMG_02815	GO:0005840;GO:0005783;GO:0005737;GO:0000328;GO:0004186;GO:0000324;GO:0006508;GO:0007039;
CIMG_02817	GO:0005665;
CIMG_02819	GO:0042597;GO:0016020;GO:0001533;GO:0046677;
CIMG_02820	GO:0005576;
CIMG_02821	GO:0019752;GO:0005794;
CIMG_02823	GO:0006979;
CIMG_02824	GO:0016032;
CIMG_02825	GO:0005737;GO:0042597;GO:0006457;GO:0051082;
CIMG_02826	GO:0005634;GO:0042612;GO:0019867;
CIMG_02828	GO:0005515;GO:0006508;GO:0050792;GO:0005576;
CIMG_02829	GO:0042742;GO:0005199;GO:0005576;GO:0016020;
CIMG_02830	GO:0016627;GO:0003995;GO:0042742;
CIMG_02831	GO:0005576;
CIMG_02832	GO:0005576;
CIMG_02834	GO:0007218;GO:0005665;
CIMG_02836	GO:0005199;GO:0019867;GO:0006333;GO:0005524;GO:0019865;GO:0007131;GO:0005576;GO:0006265;GO:0005634;GO:0003918;GO:0005694;GO:0006271;GO:0042612;GO:0000019;GO:0007268;GO:0000795;
CIMG_02838	GO:0005622;GO:0016020;GO:0005634;GO:0005737;GO:0005665;GO:0016032;
CIMG_02841	GO:0005515;
CIMG_02842	GO:0007596;
CIMG_02843	GO:0042597;
CIMG_02844	GO:0030054;
CIMG_02846	GO:0005576;
CIMG_02848	GO:0009058;
CIMG_02860	GO:0005794;GO:0009279;GO:0005184;
CIMG_02861	GO:0051246;GO:0005199;
CIMG_02862	GO:0007596;
CIMG_02863	GO:0016020;GO:0005576;GO:0000272;GO:0007155;GO:0005509;GO:0009966;GO:0008047;
CIMG_02864	GO:0005515;GO:0016021;GO:0005624;GO:0006810;GO:0005768;GO:0009522;GO:0005215;
CIMG_02868	GO:0000502;GO:0004840;GO:0005737;GO:0016574;GO:0006511;GO:0006301;GO:0005634;GO:0006281;GO:0006513;GO:0051246;GO:0000723;
CIMG_02869	GO:0005875;GO:0016020;GO:0030435;GO:0005576;GO:0005737;GO:0016032;GO:0005634;
CIMG_02873	GO:0009166;GO:0016787;
CIMG_02874	GO:0042597;
CIMG_02875	GO:0016020;GO:0005783;GO:0000105;GO:0005634;GO:0006882;GO:0015491;
CIMG_02876	GO:0005783;GO:0019187;GO:0009058;GO:0016021;GO:0006490;GO:0006487;
CIMG_02877	GO:0005576;GO:0019015;
CIMG_02878	GO:0005576;GO:0007596;
CIMG_02880	GO:0005665;GO:0016020;GO:0019867;GO:0019865;GO:0005476;GO:0006631;GO:0005739;GO:0006952;GO:0005743;
CIMG_02881	GO:0006508;GO:0043086;GO:0016020;
CIMG_02884	GO:0005665;GO:0005576;
CIMG_02887	GO:0032040;GO:0042597;GO:0016020;
CIMG_02896	GO:0005576;
CIMG_02923	GO:0005634;GO:0007268;
CIMG_02924	GO:0016055;GO:0016021;GO:0006952;
CIMG_02925	GO:0006468;
CIMG_02947	GO:0042597;
CIMG_02972	GO:0006468;GO:0005199;
CIMG_02974	GO:0005634;GO:0046677;GO:0007596;GO:0005665;GO:0016032;
CIMG_02975	GO:0048500;GO:0045047;GO:0005786;GO:0005554;GO:0006617;
CIMG_02984	GO:0005737;
CIMG_02985	GO:0005783;GO:0000170;GO:0030148;GO:0006665;
CIMG_02986	GO:0042597;GO:0019865;
CIMG_02987	GO:0050660;GO:0016614;GO:0005576;
CIMG_02988	GO:0005576;GO:0005184;
CIMG_02989	GO:0009512;GO:0005184;GO:0007596;GO:0005665;GO:0019865;
CIMG_02991	GO:0005576;GO:0009279;
CIMG_02993	GO:0005665;GO:0005524;GO:0008026;GO:0005515;GO:0005730;GO:0009279;GO:0006365;GO:0000027;GO:0030687;GO:0004004;
CIMG_02994	GO:0006506;GO:0005783;GO:0008194;GO:0009058;GO:0000506;
CIMG_02995	GO:0042175;GO:0005622;GO:0005625;GO:0003924;GO:0006886;GO:0005794;GO:0005525;
CIMG_02996	GO:0005634;GO:0005665;
CIMG_02997	GO:0042612;
CIMG_02999	GO:0005665;GO:0007268;GO:0042742;
CIMG_03000	GO:0030170;GO:0019015;GO:0005576;
CIMG_03001	GO:0016021;GO:0007218;
CIMG_03003	GO:0003723;GO:0007596;GO:0005847;GO:0009512;GO:0006378;GO:0004521;GO:0016787;GO:0005576;GO:0005849;GO:0006952;GO:0006379;
CIMG_03004	GO:0019865;GO:0042742;GO:0005198;
CIMG_03007	GO:0007596;GO:0008372;GO:0004713;GO:0006468;GO:0004674;
CIMG_03008	GO:0016020;GO:0007596;GO:0042742;GO:0000004;GO:0005739;GO:0005554;
CIMG_03009	GO:0006468;GO:0007596;
CIMG_03010	GO:0006508;GO:0005576;GO:0030054;
CIMG_03011	GO:0005576;
CIMG_03013	GO:0008270;GO:0005634;GO:0005665;
CIMG_03014	GO:0008152;GO:0055114;GO:0048037;GO:0016491;GO:0007218;GO:0009088;GO:0019867;GO:0005576;GO:0009279;GO:0005184;GO:0019865;
CIMG_03015	GO:0003887;
CIMG_03016	GO:0019865;GO:0006952;
CIMG_03017	GO:0019867;GO:0007596;GO:0007218;
CIMG_03019	GO:0001522;GO:0009982;GO:0005634;GO:0040031;GO:0031119;GO:0006400;
CIMG_03020	GO:0016020;GO:0005840;GO:0016032;GO:0005576;GO:0005634;
CIMG_03021	GO:0019867;
CIMG_03022	GO:0005840;GO:0019867;GO:0005085;GO:0003743;GO:0006413;GO:0005851;GO:0016740;
CIMG_03025	GO:0005665;GO:0006031;GO:0005515;GO:0000131;GO:0008105;GO:0005935;GO:0005940;GO:0000917;
CIMG_03027	GO:0005199;GO:0007596;
CIMG_03029	GO:0005576;GO:0016021;
CIMG_03030	GO:0016491;GO:0055114;GO:0005665;
CIMG_03032	GO:0005634;GO:0016020;
CIMG_03033	GO:0005737;
CIMG_03034	GO:0005840;GO:0000812;GO:0006338;GO:0005634;GO:0005554;
CIMG_03035	GO:0000922;GO:0007059;GO:0005634;GO:0005554;GO:0000818;
CIMG_03036	GO:0006940;
CIMG_03037	GO:0007596;GO:0005737;GO:0046677;GO:0006807;GO:0031556;GO:0005576;GO:0009435;GO:0005634;GO:0016811;GO:0003952;
CIMG_03038	GO:0005665;
CIMG_03039	GO:0016791;GO:0008372;GO:0006388;GO:0004519;
CIMG_03040	GO:0007218;
CIMG_03042	GO:0005634;GO:0005576;GO:0042742;
CIMG_03046	GO:0003993;
CIMG_03048	GO:0005737;GO:0005634;GO:0016237;GO:0031902;GO:0003924;GO:0005774;GO:0009522;GO:0000723;
CIMG_03049	GO:0046914;GO:0016020;GO:0005622;
CIMG_03050	GO:0043037;GO:0003735;GO:0005843;
CIMG_03051	GO:0016020;GO:0015846;GO:0015359;GO:0030134;GO:0015203;GO:0005887;GO:0000328;GO:0005886;GO:0005296;GO:0005768;GO:0006865;GO:0005771;
CIMG_03052	GO:0006777;GO:0019008;GO:0051536;GO:0046677;
CIMG_03053	GO:0016020;GO:0005576;
CIMG_03054	GO:0005840;GO:0030691;GO:0030690;GO:0005576;GO:0007218;GO:0005739;GO:0042255;GO:0005634;GO:0000054;GO:0005554;GO:0004519;
CIMG_03055	GO:0006623;GO:0005515;GO:0005634;GO:0006612;GO:0000813;GO:0005768;GO:0043162;GO:0000723;
CIMG_03056	GO:0008757;GO:0000004;GO:0005737;
CIMG_03057	GO:0005840;GO:0005524;GO:0008026;GO:0005730;GO:0005576;GO:0016887;GO:0006365;GO:0004004;
CIMG_03058	GO:0000276;GO:0015986;GO:0031966;GO:0005198;
CIMG_03061	GO:0005576;
CIMG_03062	GO:0007268;GO:0016021;GO:0009279;GO:0009512;
CIMG_03064	GO:0005737;
CIMG_03066	GO:0005576;GO:0005199;
CIMG_03067	GO:0030259;GO:0005576;
CIMG_03069	GO:0016020;
CIMG_03071	GO:0007596;GO:0009279;GO:0005737;
CIMG_03072	GO:0006609;GO:0005829;GO:0008139;GO:0006606;GO:0007049;
CIMG_03073	GO:0016020;GO:0005199;GO:0005829;GO:0005576;GO:0004103;GO:0006656;
CIMG_03081	GO:0005634;GO:0000105;GO:0005198;GO:0050792;GO:0005665;
CIMG_03082	GO:0005622;GO:0005665;
CIMG_03083	GO:0016021;GO:0009405;GO:0005576;
CIMG_03086	GO:0019867;GO:0000169;GO:0019865;GO:0005078;GO:0005737;GO:0007015;GO:0007218;GO:0015627;GO:0006468;GO:0007231;GO:0004708;
CIMG_03087	GO:0005665;GO:0050660;GO:0005737;GO:0005576;GO:0005739;GO:0004362;GO:0005634;GO:0006979;
CIMG_03088	GO:0008152;
CIMG_03089	GO:0020037;
CIMG_03090	GO:0007155;
CIMG_03092	GO:0005634;GO:0005576;GO:0005665;GO:0016032;GO:0016020;
CIMG_03093	GO:0008152;
CIMG_03094	GO:0007155;
CIMG_03095	GO:0005515;GO:0030126;GO:0030131;GO:0006890;GO:0006888;
CIMG_03096	GO:0016491;
CIMG_03097	GO:0005576;
CIMG_03098	GO:0009279;
CIMG_03099	GO:0016020;GO:0005783;GO:0005576;GO:0000038;GO:0000170;GO:0046914;GO:0006665;
CIMG_03100	GO:0003676;GO:0007155;
CIMG_03103	GO:0000004;GO:0004721;GO:0005739;
CIMG_03104	GO:0016020;GO:0005783;GO:0006661;GO:0005741;GO:0003881;GO:0005576;GO:0005792;GO:0005794;GO:0007049;
CIMG_03105	GO:0008152;
CIMG_03106	GO:0009098;GO:0005829;GO:0008152;GO:0003862;
CIMG_03107	GO:0000070;GO:0005739;GO:0030234;GO:0007091;GO:0005680;GO:0007155;GO:0031145;GO:0008054;GO:0000022;
CIMG_03108	GO:0016020;GO:0007596;GO:0005739;GO:0006814;GO:0005886;GO:0008152;GO:0015662;
CIMG_03109	GO:0005199;
CIMG_03110	GO:0008654;GO:0005739;GO:0004609;GO:0005743;GO:0006656;
CIMG_03111	GO:0006464;
CIMG_03112	GO:0005737;GO:0005634;GO:0008152;GO:0005554;
CIMG_03113	GO:0005840;GO:0043037;GO:0003735;GO:0005843;GO:0000723;
CIMG_03114	GO:0005643;GO:0007596;GO:0005737;GO:0008320;GO:0006606;
CIMG_03116	GO:0005665;GO:0005198;
CIMG_03117	GO:0016020;
CIMG_03118	GO:0005199;
CIMG_03119	GO:0005576;
CIMG_03120	GO:0005634;GO:0005576;
CIMG_03121	GO:0016020;GO:0019865;
CIMG_03124	GO:0005576;GO:0007218;
CIMG_03125	GO:0005576;
CIMG_03126	GO:0000105;
CIMG_03128	GO:0006952;GO:0016020;
CIMG_03130	GO:0005665;GO:0042597;GO:0005199;GO:0007218;
CIMG_03131	GO:0007218;
CIMG_03132	GO:0005634;GO:0042597;GO:0005737;
CIMG_03133	GO:0005737;GO:0000004;GO:0008372;GO:0005554;
CIMG_03134	GO:0000004;GO:0016021;GO:0005554;GO:0005743;
CIMG_03135	GO:0055114;GO:0000004;GO:0005737;GO:0005554;
CIMG_03137	GO:0006627;GO:0004240;GO:0017087;GO:0006508;
CIMG_03138	GO:0044237;GO:0006694;
CIMG_03139	GO:0008168;GO:0000154;GO:0005730;GO:0005634;GO:0005732;GO:0006365;GO:0000027;GO:0001510;GO:0030532;GO:0030490;
CIMG_03141	GO:0005665;GO:0031124;GO:0031251;GO:0005737;GO:0008270;GO:0006301;GO:0004535;GO:0006281;
CIMG_03142	GO:0005975;GO:0005576;
CIMG_03144	GO:0055114;GO:0004867;GO:0016491;GO:0005576;
CIMG_03145	GO:0009088;
CIMG_03146	GO:0009986;GO:0009522;GO:0016020;GO:0005576;
CIMG_03147	GO:0016740;GO:0005576;
CIMG_03151	GO:0007596;
CIMG_03152	GO:0046872;GO:0009279;GO:0005198;
CIMG_03154	GO:0008152;
CIMG_03155	GO:0016884;GO:0016740;
CIMG_03158	GO:0005634;
CIMG_03159	GO:0006468;
CIMG_03161	GO:0006520;GO:0006355;
CIMG_03162	GO:0048037;GO:0005199;GO:0005515;GO:0005794;GO:0042742;GO:0005576;
CIMG_03163	GO:0019015;GO:0005199;GO:0020037;
CIMG_03164	GO:0016055;
CIMG_03165	GO:0005576;
CIMG_03166	GO:0005576;GO:0005737;GO:0050661;GO:0016491;
CIMG_03167	GO:0016491;GO:0005576;GO:0042742;
CIMG_03169	GO:0006520;
CIMG_03170	GO:0008152;GO:0048037;GO:0046677;
CIMG_03172	GO:0008152;GO:0009279;GO:0005737;
CIMG_03174	GO:0005634;GO:0007596;
[truncated: 5,201 more rows]
