# Supplementary material for: Gene expression in human fungal pathogen Coccidioides immitis changes as arthroconidia differentiate into spherules and mature
Source: BMC Microbiol. 2013 May 28;13:121. doi: 10.1186/1471-2180-13-121 (PMC3693894; doi:10.1186/1471-2180-13-121)
Supplement: Additional file 2: Table S3 — Classification of C. immitis protein kinases. [file 1471-2180-13-121-S2.xlsx]

## Sheet: Sheet1
Gene_ID	Superfamily	Group	Family	Subfamily	Additional_Classification	S_cerevisiae_ortholog
CIMG_03541	ePK	AGC	Akt	Akt-SCH9		YHR205W
CIMG_07917	ePK	AGC	Akt	Akt-YPK		YMR104C
CIMG_01090	ePK	AGC	NDR
CIMG_01604	ePK	AGC	NDR	CBK1		YNL161W
CIMG_10025	ePK	AGC	NDR	DBF		YGR092W
CIMG_02369	ePK	AGC	NDR	RIM15		YFL033C
CIMG_03432	ePK	AGC	PDK1			YOL100W
CIMG_13464	ePK	AGC	PKA	PKA-TPK		YPL203W
CIMG_06775	ePK	AGC	PKA	PKX
CIMG_09206	ePK	AGC	PKC	PKC1		YBL105C
CIMG_09155	ePK	AGC	PTF	FPK		YNR047W
CIMG_13720	ePK	AGC	RSK	RSKp70		YBR028C
CIMG_01204	ePK	AGC	YANK
CIMG_02743	ePK	CAMK
CIMG_07520	ePK	CAMK
CIMG_01893	ePK	CAMK	CAMK1	CAMK1-CMK
CIMG_04631	ePK	CAMK	CAMK1	CAMK1-CMK		YOL016C
CIMG_04514	ePK	CAMK	CAMK1	CAMK1-RCK		YLR248W
CIMG_05623	ePK	CAMK	CAMKL	AMPK		YDR477W
CIMG_01668	ePK	CAMK	CAMKL	CHK1		YBR274W
CIMG_05853	ePK	CAMK	CAMKL	GIN4	GIN4-GIN4	YKL101W
CIMG_06940	ePK	CAMK	CAMKL	Kin1		YLR096W
CIMG_03267	ePK	CAMK	CAMKL	Kin4		YOR233W
CIMG_07296	ePK	CAMK	CAMKL	MARK	YPL150W	YPL150W
CIMG_03947	ePK	CAMK	CAMKL	PASK	PSK	YOL045W
CIMG_09053	ePK	CAMK	NNK1			YKL171W
CIMG_05489	ePK	CAMK	PRR1			YKL116C
CIMG_07470	ePK	CAMK	RAD53	DUN1		YDL101C
CIMG_01441	ePK	CAMK	RAD53	RAD53		YPL153C
CIMG_11690	ePK	CAMK	RAD53	RAD53-MEK1		YOR351C
CIMG_03159	ePK	CK1	CK1	CK1-D
CIMG_01817	ePK	CK1	CK1	CK1-D	CK1D1	YPL204W
CIMG_04038	ePK	CK1	CK1	CK1-G		YNL154C
CIMG_02367	ePK	CMGC
CIMG_02925	ePK	CMGC
CIMG_05808	ePK	CMGC
CIMG_03401	ePK	CMGC	CDK
CIMG_01161	ePK	CMGC	CDK	CDC2		YBR160W
CIMG_07871	ePK	CMGC	CDK	CDK11
CIMG_09265	ePK	CMGC	CDK	CDK5
CIMG_04718	ePK	CMGC	CDK	CDK5		YPL031C
CIMG_07467	ePK	CMGC	CDK	CDK7		YDL108W
CIMG_00063	ePK	CMGC	CDK	CDK8		YPL042C
CIMG_06354	ePK	CMGC	CDK	CDK9		YPR161C
CIMG_06521	ePK	CMGC	CDK	CRK7
CIMG_02160	ePK	CMGC	CK2	CK2		YIL035C
CIMG_03007	ePK	CMGC	CLK			YLL019C
CIMG_00136	ePK	CMGC	DYRK	DYRK2
CIMG_03605	ePK	CMGC	DYRK	PRP4
CIMG_07885	ePK	CMGC	DYRK	YAK		YJL141C
CIMG_02613	ePK	CMGC	GSK			YDL079C
CIMG_01715	ePK	CMGC	MAPK	ERK1	ERK1-KSS1	YGR040W
CIMG_01981	ePK	CMGC	MAPK	ERK1	ERK1-SLT2	YHR030C
CIMG_05915	ePK	CMGC	MAPK	p38		YLR113W
CIMG_05093	ePK	CMGC	RCK	MAK		YJL106W
CIMG_08909	ePK	CMGC	SRPK
CIMG_00918	ePK	CMGC	SRPKL
CIMG_02866	ePK	CMGC	SRPKL
CIMG_02972	ePK	CMGC	SRPKL
CIMG_03297	ePK	CMGC	SRPKL
CIMG_07202	ePK	CMGC	SRPKL
CIMG_02662	ePK	CMGC	SRPKL1
CIMG_06568	ePK	CMGC	SRPKL1
CIMG_02739	ePK	CMGC	SRPKL1
CIMG_05539	ePK	CMGC	SRPKL1
CIMG_08586	ePK	CMGC	SRPKL1
CIMG_02373	ePK	CMGC	SRPKL1
CIMG_04484	ePK	CMGC	SRPKL1
CIMG_05694	ePK	CMGC	SRPKL1
CIMG_05660	ePK	CMGC	SRPKL1
CIMG_05190	ePK	CMGC	SRPKL2
CIMG_02020	ePK	CMGC	SRPKL2
CIMG_11924	ePK	CMGC	SRPKL2
CIMG_11593	ePK	CMGC	SRPKL2
CIMG_00066	ePK	Other
CIMG_02410	ePK	Other
CIMG_03286	ePK	Other
CIMG_03483	ePK	Other
CIMG_04950	ePK	Other
CIMG_06496	ePK	Other
CIMG_06953	ePK	Other
CIMG_08012	ePK	Other
CIMG_08289	ePK	Other
CIMG_10062	ePK	Other
CIMG_12125	ePK	Other
CIMG_12217	ePK	Other
CIMG_13745	ePK	Other
CIMG_08143	epk	Other
CIMG_09925	ePK	Other
CIMG_10103	ePK	Other
CIMG_09923	ePK	Other
CIMG_10117	ePK	Other
CIMG_10356	ePK	Other
CIMG_03842	ePK	Other
CIMG_06520	ePK	Other
CIMG_02243	ePK	Other
CIMG_12635	ePK	Other
CIMG_12580	ePK	Other
CIMG_12815	ePK	Other	Aur			YPL209C
CIMG_01147	ePK	Other	BUB			YGR188C
CIMG_00130	ePK	Other	Bud32			YGR262C
CIMG_04027	ePK	Other	CAMKK
CIMG_06216	ePK	Other	CAMKK	ELM		YGL179C
CIMG_02088	ePK	Other	CDC7			YDL017W
CIMG_06790	ePK	Other	HAL
CIMG_06218	ePK	Other	HAL	HAL1		YCR008W
CIMG_09191	ePK	Other	HAL	HRK1		YOR267C
CIMG_02429	ePK	Other	Haspin
CIMG_13235	ePK	Other	IKS			YJL057C
CIMG_09916	ePK	Other	IRE			YHR079C
CIMG_07645	ePK	Other	ISR1			YPR106W
CIMG_10064	ePK	Other	ISR1			YPR106W
CIMG_03424	ePK	Other	Mak2
CIMG_03857	ePK	Other	NAK	BIKE		YIL095W
CIMG_02181	ePK	Other	NAK	MPSK		YPL236C
CIMG_10051	ePK	Other	NEK	NEK2		YAR018C
CIMG_09469	ePK	Other	PEK
CIMG_05990	ePK	Other	PEK	GCN2		YDR283C
CIMG_00175	ePK	Other	PezK1
CIMG_13127	ePK	Other	PezK1
CIMG_09905	ePK	Other	PezK1
CIMG_05349	ePK	Other	PezK2
CIMG_07114	ePK	Other	PezK2
CIMG_11655	ePK	Other	PezK2
CIMG_13165	ePK	Other	PLK	PLK1		YMR001C
CIMG_13010	ePK	Other	RAN	KSP1		YHR082C
CIMG_03602	ePK	Other	RAN	VHS1		YDR247W
CIMG_07101	ePK	Other	SCYL	SCYL1
CIMG_04202	ePK	Other	SCYL	SCYL2		YGL083W
CIMG_07588	ePK	Other	TTK			YDL028C
CIMG_08220	ePK	Other	ULK	ULK		YGL180W
CIMG_00240	ePK	Other	VPS15			YBR097W
CIMG_00940	ePK	Other	WEE	SWE1		YJL187C
CIMG_03009	ePK	STE
CIMG_03788	ePK	STE	STE11	BCK1		YJL095W
CIMG_04103	ePK	STE	STE11	CDC15		YAR019C
CIMG_06932	ePK	STE	STE11	MEKK4		YNR031C
CIMG_06015	ePK	STE	STE11	STE11f		YLR362W
CIMG_06227	ePK	STE	STE20	PAKA	PAKA-CLA4	YOL113W
CIMG_01236	ePK	STE	STE20	PAKA	PAKA-STE20	YHL007C
CIMG_11749	ePK	STE	STE20	YSK
CIMG_13373	ePK	STE	STE20	YSK
CIMG_07521	ePK	STE	STE20	YSK	YSK-KIC1	YHR102W
CIMG_00541	ePK	STE	STE7	MEK1		YDL159W
CIMG_03875	ePK	STE	STE7	STE7-MKK		YOR231W
CIMG_03086	ePK	STE	STE7	STE7-PBS2		YJL128C
CIMG_09446	aPK	Atypical	BAZ			YGL133W
CIMG_08480	aPK	Atypical	GTF2F1			YGR186W
CIMG_01089	aPK	Atypical	TAF1			YGR274C
CIMG_04512	aPK	HisK
CIMG_05052	aPK	HisK	PDHK	BCKDK	PKP1	YIL042C
CIMG_06539	aPK	HisK	PDHK	BCKDK	PKP2	YGL059W
CIMG_06562	aPK	NDK	NDK			YKL067W
CIMG_02687	aPK	PKL	ABC1	ABC1-A		YGL119W
CIMG_06714	aPK	PKL	ABC1	ABC1-B
CIMG_04104	aPK	PKL	ABC1	ABC1-B	YLR253W	YLR253W
CIMG_08540	aPK	PKL	ABC1	ABC1-C		YPL109C
CIMG_07640	aPK	PKL	CAK	Fmp29		YER080W
CIMG_03123	aPK	PKL	FunK1
CIMG_08270	aPK	PKL	FunK1
CIMG_09994	aPK	PKL	FunK1
CIMG_12961	aPK	PKL	FunK1
CIMG_13044	aPK	PKL	FunK1
CIMG_13212	aPK	PKL	FunK1
CIMG_13363	aPK	PKL	FunK1
CIMG_13553	aPK	PKL	FunK1
CIMG_05059	aPK	PKL	FunK1
CIMG_06676	aPK	PKL	FunK1
CIMG_07157	aPK	PKL	FunK1
CIMG_07606	aPK	PKL	FunK1
CIMG_08253	aPK	PKL	FunK1
CIMG_08748	aPK	PKL	FunK1
CIMG_13738	aPK	PKL	FunK1
CIMG_00174	aPK	PKL	FunK1
CIMG_03124	aPK	PKL	FunK1
CIMG_06571	aPK	PKL	FunK1
CIMG_09989	aPK	PKL	FunK1
CIMG_10231	aPK	PKL	FunK1
CIMG_12324	aPK	PKL	PIKK	ATM		YBL088C
CIMG_08512	aPK	PKL	PIKK	ATR		YBR136W
CIMG_04365	aPK	PKL	PIKK	FRAP		YKL203C
CIMG_06465	aPK	PKL	PIKK	TRRAP		YHR099W
CIMG_05276	aPK	PKL	RIO	RIO1		YOR119C
CIMG_09176	aPK	PKL	RIO	RIO2		YNL207W
Abbreviations
ePK	eukaryotic protein kinase
aPL	atypical protein kinase
Group
AGC	Protein kinase A, G and C families
CMGC	CDK, MAPK and CLK families
CAMK	Calmodulin/calcium regulated kinases; two families CAMK1 and CAMK2
CK1	Casein kinase 1
Other	Several families that are ePKs but don't fit inro the subc;assification'STE Homologs of yeast STE7, STE11 and STE20. These are in a MAPK cascade.
TK	Tyrosin kinases
Tyrosine-like kinase	Similar to tyrosine kinases but usually used serine/threonin as substrates
YANK	Yet another novel kinase
CAMKL	CAMK like
HisK	Histidine protein kinase
NDK	Nucleoside Diphosphate Kinase
PKL	The PKL group of kinases consists of several diverse kinase families that have the PKL fold and catalytic mechanism, but do not have further refinements of the ePKs
Family
AKT	Phosphoinositide-regulated kinases
NDR	Nuclear Dbf2-related
PDK1	3-phosphoinositide dependent protein kinase-1
PKA	Protein kinase A
PKC	Protein kinase C
PTF	Phototrophin and Flippase kinase
RSK	Ribosomal S6 kinase
NNK	Homologous to the NNK protein kinase in Saccharomyces
PRR1	Pheromone response regulator 1
RAD53	Homolog of yeast RAD53 kinase
CDK	Cyclin-dependent- (CDK), mitogen-activated- (MAPK), glycogen-synthase- (GSK) and CDK-like kinases
DYRK	Dual specificity tyrosine regulated kinase (were later shown to NOT be dual specificity)
GSK	Glycogen synthase kinase
MAPK	Mitogen activated protein kinase
SRPK	Serine/arginine rich protein kinase-like
SRPKL	SRPK like
SRPKL1 and 2	SRPK like 1 and 2
Aur	Mitotic kinase Aurora A
BUB	Budding uninhibited by benzimidazole
Bud32	Homologs of yeast Bud32 kinase
CAMKK	CaM-dependent protein kinase kinase
CDC7	Cell division control protein 7
HAL	Homologous to the HAL family in Saccharomyces
Haspin	Haploid germ cell specific protein kinase
IKS	Ira1 kinase suppressor
IRE	Incomplete root hair elongation
ISR1 and 2	Integrated stress response
MAK2	A MAP kinase kinase
NAK	NAK is an I kappa B kinase activating kinase
PEK	eIF-2 alpha kinase
PEZK1 and 2	Pezizomycotina kinases
PLK	Polo-like kinase
RAN	Growth/differentiation transition
SCYL	Psuedokinases
TTK	Dual specificity protein kinase
ULK	UNC-51-like kinase
VPS15	Vacuolar protein sorting defective 15
WEE	Ser/thr family nuclear kinase
STE 7, 11, 20	Subsets of ste
BAZ	Atypical PKC in Drosphila
GTF2F1	General transcription factor IIF subunit 1
TAF1	Transcription initiation factor TFIID subunit 1
PDHK	Pyruvate Dehydrogenase Kinases are mitochondrial metabolic regulators
NDK	Nucleoside Diphosphate Kinases
ABC1	ABC1 domain containing kinase
CAK	Cyclin-CDK activating kinase
FunK1	Fungal kinase 1
PIKK	Phosphatidyl inositol 3' kinase-related kinases
RIO	Needed for cell cycle progression in Saccharomyces
