# Supplementary material for: Gene expression in human fungal pathogen Coccidioides immitis changes as arthroconidia differentiate into spherules and mature
Source: BMC Microbiol. 2013 May 28;13:121. doi: 10.1186/1471-2180-13-121 (PMC3693894; doi:10.1186/1471-2180-13-121)
Supplement: Additional file 4: Table S2 — Genes identified as differentially expressed between the three experimental conditions: day 2 spherule vs mycelia, day 8 vs mycelia spherule and day 8 spherule vs day 2 spherule. [file 1471-2180-13-121-S4.xlsx]

## Sheet: Sheet1
Day 2 spherules vs mycelia upregulated
Gene_ID	Fold_Change	Name
CIMG_10264	48.6445	aldehyde reducatse
CIMG_10007	40.7232	conserved hypothetical
CIMG_02628	29.2324	Arp2/3 complex subunit Arc16
CIMG_10037	26.6183	copper transporter
CIMG_11522	26.3528	conserved hypothetical
CIMG_05758	24.2015	parasitic phase-specific protein PSP-1
CIMG_01809	20.834	glycerol dehydrogenase
CIMG_09753	20.1479	ABC multidrug transporter
CIMG_08103	20.0119	opsin 1
CIMG_11264	17.0906	conserved hypothetical
CIMG_02166	16.1875	conserved hypothetical
CIMG_09583	15.7012	conserved hypothetical
CIMG_02651	15.5974	conserved hypothetical
CIMG_06250	15.5716	conserved hypothetical
CIMG_02669	15.3072	conserved hypothetical
CIMG_01324	15.0994	conserved hypothetical
CIMG_01211	14.7907	MFS
CIMG_00509	14.0963	conserved hypothetical
CIMG_12484	13.8638	conserved hypothetical
CIMG_09539	13.7447	conserved hypothetical
CIMG_10109	12.666	alcohol dehydrogenase
CIMG_04551	12.217	conserved hypothetical
CIMG_10020	12.2156	glutamate decarboxylase
CIMG_01176	11.8816	conserved hypothetical
CIMG_09642	11.7608	conserved hypothetical
CIMG_07738	11.2874	conserved hypothetical
CIMG_04756	11.1801	Y20 protein
CIMG_09404	11.0506	conserved hypothetical
CIMG_12068	10.9535	multicopper oxidase
CIMG_03781	10.8453	predicted
CIMG_13230	10.8245	predicted
CIMG_01273	10.7796	sulfate permease II
CIMG_13001	10.7641	predicted
CIMG_13129	10.7036	predicted
CIMG_10013	10.6485	predicted
CIMG_09477	10.5994	cyanate hydratase
CIMG_09765	10.272	oxidoreductase
CIMG_06683	10.2198	DUF1479 domain-containing protein
CIMG_00427	10.1569	N-acylethanolamine amidohydrolase
CIMG_01741	10.0649	type III polyketide synthase
CIMG_09471	10.0527	tyrosinase central domain-containing protein
CIMG_12595	10.0103	predicted
CIMG_01935	9.84111	calcofluor white hypersensitive protein
CIMG_01257	9.71236	methionine-R-sulfoxide reductase SelR
CIMG_11663	9.67962	predicted
CIMG_07829	9.52297	C6 zinc finger protein
CIMG_08245	9.48449	BTB/POZ fold domain containing protein
CIMG_08324	9.47778	short-chain dehydrogenase
CIMG_13581	9.30498	predicted
CIMG_13336	9.16031	predicted
CIMG_08671	9.10512	conserved hypothetical
CIMG_00330	8.83591	methyltransferase
CIMG_07166	8.74385	Patinin-like lipase
CIMG_06520	8.65	serine/threonine kinase
CIMG_07504	8.6	conserved hypothetical
CIMG_05654	8.58475	conserved hypothetical
CIMG_05172	8.53235	ankyrin repeat containing protein
CIMG_12625	8.46609	predicted
CIMG_01517	7.98816	manganese transporter pdt1
CIMG_13504	7.73783	predicted
CIMG_06427	7.63256	sulfite oxidase
CIMG_07815	7.5858	short chain dehydrogenase/reductase
CIMG_03789	7.5066	pyruvate decarboxylase
CIMG_00306	7.47349	ubiquitin conjugating enzyme
CIMG_07999	7.41637	conserved hypothetical
CIMG_10287	7.40293	serine protease
CIMG_12396	7.39074	predicted
CIMG_10563	7.33986	predicted
CIMG_10129	7.32572	PTR family peptide transporter
CIMG_02793	7.32181	GPR1/FUN34/yaaH family protein
CIMG_03083	7.26853	Auxin Efflux Carrier family protein
CIMG_01980	7.25989	chorismate mutase type II family protein
CIMG_00712	7.17867	conserved hypothetical
CIMG_05599	7.16567	chitin synthase 2
CIMG_04558	7.11478	proline oxidase
CIMG_03611	7.08716	glycosyltransferase family 90 protein
CIMG_07909	7.03121	conserved hypothetical
CIMG_06559	7.02155	carboxyvinyl-carboxyphosphonate phosphorylmutase, putative
CIMG_05914	6.91308	conserved hypothetical
CIMG_13047	6.82851	predicted
CIMG_00659	6.7067	extracellular serine-rich protein
CIMG_09486	6.65871	conserved hypothetical
CIMG_11666	6.64695	predicted
CIMG_05008	6.6427	conserved hypothetical
CIMG_06542	6.63842	Plasma membrane proteolipid 3
CIMG_06062	6.58357	conserved hypothetical
CIMG_12611	6.55204	predicted
CIMG_06994	6.51288	cytosolic Cu/Zn superoxide dismutase
CIMG_04936	6.46735	DNA repair protein
CIMG_08364	6.38902	conserved hypothetical
CIMG_01917	6.3827	BYS1 domain-containing protein
CIMG_01801	6.36327	MFS sugar transporter
CIMG_12789	6.28963	predicted
CIMG_11390	6.26799	short chain dehydrogenase/reductase
CIMG_11520	6.20178	predicted
CIMG_05892	6.1109	S-adenosyl-L-methionine-dependent methyltransferase
CIMG_05377	6.05786	protein phosphatase regulatory subunit Gac1
CIMG_13112	5.94272	predicted
CIMG_03314	5.87493	alpha-mannosidase
CIMG_09830	5.87444	conserved hypothetical
CIMG_09750	5.84621	polyketide syntase
CIMG_04613	5.81251	SOWgp
CIMG_05817	5.79568	tetraspanin
CIMG_11555	5.75818	conserved hypothetical protein
CIMG_13602	5.75379	hypothetical protein
CIMG_00272	5.6735	pyruvate formate lyase activating enzyme
CIMG_12906	5.64473	hypothetical protein
CIMG_09749	5.54136	conserved hypothetical protein
CIMG_03659	5.54073	conserved hypothetical protein
CIMG_13019	5.51415	hypothetical protein
CIMG_06071	5.44957	MFS nicotinic acid transporter Tna1
CIMG_07636	5.42885	conserved hypothetical protein
CIMG_12130	5.41412	hypothetical protein
CIMG_06955	5.39004	histone-lysine N-methyltransferase Clr4
CIMG_12967	5.38136	hypothetical protein
CIMG_07502	5.36278	conserved hypothetical protein
CIMG_03365	5.31622	conserved hypothetical protein
CIMG_01810	5.3059	TIGR01456 family HAD hydrolase; phosphatidyl synthase
CIMG_01466	5.2734	4-hydroxyphenylpyruvate dioxygenase
CIMG_03489	5.26742	aldose 1-epimerase
CIMG_03840	5.2652	beta-lactamase
CIMG_10993	5.26461	predicted protein
CIMG_02178	5.21971	ureidoglycolate hydrolase
CIMG_04684	5.20394	pyridoxal reductase
CIMG_02653	5.19545	CaaX protease
CIMG_12712	5.18117	hypothetical protein
CIMG_01333	5.18079	conserved hypothetical protein
CIMG_09682	5.1468	conserved hypothetical protein
CIMG_00277	5.13697	conserved hypothetical protein
CIMG_05585	5.11033	conserved hypothetical protein
CIMG_00683	5.09733	conserved hypothetical protein
CIMG_08474	5.0877	conserved hypothetical protein
CIMG_01087	5.0831	RNA methylase
CIMG_03193	5.07079	hydroxyisocaproate dehydrogenase
CIMG_01584	5.07023	conserved hypothetical protein
CIMG_02232	5.05738	triacylglycerol lipase
CIMG_01120	5.03811	long chain base Stimulates Phosphorylation
CIMG_03792	5.01805	conserved hypothetical protein
CIMG_09581	5.013	conserved hypothetical protein
CIMG_04663	5.00163	acetyltransferase
CIMG_03138	4.99794	nucleoside-diphosphate-sugar epimerase
CIMG_01569	4.98501	short chain dehydrogenase
CIMG_00151	4.98422	dihydrodipicolinate synthetase
CIMG_12974	4.96562	hypothetical protein
CIMG_02819	4.91103	conserved hypothetical protein
CIMG_01112	4.86661	conserved hypothetical protein
CIMG_02469	4.86591	conserved hypothetical protein
CIMG_03001	4.8427	sugar transporter hexose transporter
CIMG_12987	4.84135	conserved hypothetical protein
CIMG_00615	4.83918	conserved hypothetical protein
CIMG_02427	4.83117	4-carboxymuconolactone decarboxylase
CIMG_10709	4.82959	predicted protein
CIMG_06820	4.82377	conserved hypothetical protein
CIMG_12890	4.82175	conserved hypothetical protein
CIMG_02972	4.81454	conserved hypothetical protein
CIMG_08310	4.81419	MFS monosaccharide transporter
CIMG_13586	4.79415	conserved hypothetical protein
CIMG_02373	4.76282	protein kinase
CIMG_10038	4.72055	metalloreductase
CIMG_00612	4.7153	conserved hypothetical protein
CIMG_00801	4.69155	GDSL Lipase/Acylhydrolase
CIMG_12310	4.6876	hypothetical protein
CIMG_13509	4.67288	conserved hypothetical protein
CIMG_12643	4.65957	hypothetical protein
CIMG_09707	4.65146	transcriptional elongation regulator Elc1/Elongin C
CIMG_09484	4.6469	conserved hypothetical protein
CIMG_03154	4.63742	3-oxoacyl-acyl-carrier protein reductase
CIMG_08325	4.6372	benzaldehyde lyase
CIMG_11869	4.63476	conserved hypothetical protein
CIMG_00406	4.6293	HMG domain-containing protein
CIMG_03102	4.61453	conserved hypothetical protein
CIMG_05057	4.61437	conserved hypothetical protein
CIMG_00534	4.60957	glycerate kinase
CIMG_06918	4.60697	adenylyl-sulfate kinase
CIMG_10564	4.60621	conserved hypothetical protein
CIMG_01431	4.59858	conserved hypothetical protein
CIMG_08398	4.59086	conserved hypothetical protein
CIMG_10697	4.58468	conserved hypothetical protein
CIMG_10242	4.58378	26S proteasome non-ATPase regulatory subunit Nas2
CIMG_13457	4.55198	conserved hypothetical protein
CIMG_02925	4.54923	protein kinase domain-containing protein
CIMG_12619	4.54013	conserved hypothetical protein
CIMG_10064	4.52889	conserved hypothetical
CIMG_06170	4.52441	conserved hypothetical protein
CIMG_02377	4.51843	GNAT family acetyltransferase
CIMG_00535	4.50503	MFS multidrug transporter
CIMG_04588	4.48326	aldo-keto reductase
CIMG_06158	4.47214	conserved hypothetical protein
CIMG_10591	4.44393	conserved hypothetical protein
CIMG_06093	4.4281	conserved hypothetical protein
CIMG_08028	4.3887	conserved hypothetical protein
CIMG_00505	4.38631	conserved hypothetical protein
CIMG_04356	4.38502	metallo-beta-lactamase superfamily protein
CIMG_06445	4.37988	potassium ion transporter
CIMG_11691	4.37689	hypothetical protein
CIMG_11467	4.34531	hypothetical protein
CIMG_03636	4.341	conserved hypothetical protein
CIMG_03428	4.34053	allantoicase Alc
CIMG_01115	4.33228	thiazole biosynthetic enzyme
CIMG_05808	4.33157	conserved hypothetical protein
CIMG_03452	4.32618	conserved hypothetical protein
CIMG_13660	4.32391	conserved hypothetical protein
CIMG_11548	4.31654	conserved hypothetical protein
CIMG_01260	4.30748	conserved hypothetical protein
CIMG_10002	4.29883	conserved hypothetical protein
CIMG_06882	4.29227	conserved hypothetical protein
CIMG_12142	4.28255	hypothetical protein
CIMG_06249	4.27585	conserved hypothetical protein
CIMG_06594	4.27486	oxireductase
CIMG_01873	4.27148	conserved hypothetical protein
CIMG_00454	4.25647	sulfate adenylyltransferase
CIMG_08321	4.25179	conserved hypothetical protein
CIMG_01354	4.24429	conserved hypothetical protein
CIMG_03351	4.24407	DSBA family oxidoreductase
CIMG_12822	4.2205	conserved hypothetical protein
CIMG_05031	4.21978	conserved hypothetical protein
CIMG_09504	4.21907	thioesterase
CIMG_07496	4.21088	conserved hypothetical protein
CIMG_04351	4.20407	cellobiose dehydrogenase
CIMG_01593	4.17952	conserved hypothetical protein
CIMG_01056	4.17916	conserved hypothetical protein
CIMG_08422	4.17383	conserved hypothetical protein
CIMG_03319	4.16273	conserved hypothetical protein
CIMG_05158	4.15784	hypothetical protein
CIMG_10022	4.15763	conserved hypothetical protein
CIMG_01117	4.13302	conserved hypothetical protein
CIMG_10032	4.12228	expression library immunization antigen 1
CIMG_04087	4.11696	conserved hypothetical protein
CIMG_12548	4.10122	conserved hypothetical protein
CIMG_02701	4.0909	conserved hypothetical protein
CIMG_07724	4.0883	conserved hypothetical protein
CIMG_01014	4.08601	dienelactone hydrolase
CIMG_06705	4.08292	conserved hypothetical protein
CIMG_05421	4.07969	beta-glucan synthesis-associated protein KRE6
CIMG_05727	4.06856	farnesyltransferase alpha subunit
CIMG_06807	4.06828	conserved hypothetical protein
CIMG_04240	4.05894	conserved hypothetical protein
CIMG_02604	4.05731	conserved hypothetical protein
CIMG_05911	4.04861	glycogen phosphorylase
CIMG_03127	4.04726	conserved hypothetical protein
CIMG_04192	4.04531	conserved hypothetical protein
CIMG_07662	4.03302	hypothetical protein
CIMG_09288	4.02846	NAD+ kinase
CIMG_13092	4.0173	succinyl-CoA ligase alpha-chain
CIMG_12472	4.01101	conserved hypothetical protein
CIMG_08048	4.00024	LSM domain-containing protein
CIMG_11847	3.99918	hypothetical protein
CIMG_00188	3.94888	conserved hypothetical protein
CIMG_07905	3.94673	serine/threonine protein kinase
CIMG_10589	3.94299	LYR family protein
CIMG_03641	3.93725	RNA exonuclease Rex2
CIMG_05007	3.93659	conserved hypothetical protein
CIMG_03909	3.93534	alpha/beta hydrolase
CIMG_08323	3.91737	conserved hypothetical protein
CIMG_05048	3.89928	conserved hypothetical protein
CIMG_08545	3.89698	short chain dehydrogenase/reductase
CIMG_06905	3.89662	conserved hypothetical(4HBT)
CIMG_08544	3.88965	conserved hypothetical protein
CIMG_08248	3.86673	conserved hypothetical protein
CIMG_06131	3.85236	conserved hypothetical protein
CIMG_09574	3.85196	conserved hypothetical protein
CIMG_12176	3.84636	DNA repair protein Nse1
CIMG_13617	3.84426	conserved hypothetical protein
CIMG_09763	3.84371	MFS transporter
CIMG_09511	3.8406	chromosome condensation protein
CIMG_00835	3.83654	4'-phosphopantetheinyl transferase NpgA
CIMG_10466	3.83218	hypothetical protein
CIMG_03978	3.82945	conserved hypothetical protein
CIMG_01036	3.82108	taurine catabolism dioxygenase TauD
CIMG_01592	3.81328	conserved hypothetical protein
CIMG_03131	3.80339	conserved hypothetical protein
CIMG_00503	3.77916	conserved hypothetical protein
CIMG_12577	3.77817	conserved hypothetical protein
CIMG_01496	3.76564	conserved hypothetical protein
CIMG_03126	3.75935	conserved hypothetical protein
CIMG_12264	3.75636	hypothetical protein
CIMG_06590	3.74261	alpha-methylacyl-CoA racemase
CIMG_03617	3.72628	hypothetical protein
CIMG_07700	3.72551	conserved hypothetical protein
CIMG_12738	3.71632	conserved hypothetical protein
CIMG_13754	3.71614	predicted protein
CIMG_08632	3.69615	hypothetical protein
CIMG_11550	3.68518	hypothetical protein
CIMG_00760	3.68151	extracellular phytase
CIMG_08289	3.67439	calcium/calmodulin dependent protein kinase
CIMG_13406	3.67201	cyclin
CIMG_03648	3.65605	RTA1 domain-containing protein
CIMG_08912	3.64777	MGMT family protein
CIMG_05899	3.63783	sulfite transporter Ssu1
CIMG_11714	3.62744	hypothetical protein
CIMG_08820	3.62084	conserved hypothetical protein
CIMG_01840	3.61314	conserved hypothetical protein
CIMG_04373	3.6129	glycerol dehydrogenase
CIMG_05905	3.61158	epoxide hydrolase
CIMG_13451	3.60405	conserved hypothetical protein
CIMG_06893	3.60036	conserved hypothetical protein
CIMG_03142	3.59943	alpha-(1,4)-amylase
CIMG_12358	3.59878	hypothetical protein
CIMG_01190	3.59256	conserved hypothetical protein
CIMG_02923	3.58862	SET domain-containing protein
CIMG_00259	3.58675	DUF866 domain-containing protein
CIMG_06885	3.58316	dihydrodipicolinate synthetase
CIMG_07465	3.58064	conserved hypothetical protein
CIMG_05456	3.5657	conserved hypothetical protein
CIMG_03227	3.56201	conserved hypothetical protein
CIMG_11382	3.55898	hypothetical protein
CIMG_11969	3.55529	small nuclear ribonucleoprotein
CIMG_10862	3.54385	hypothetical protein
CIMG_07140	3.54092	acetyltransferase
CIMG_13693	3.53785	tRNA(His) guanylyltransferase
CIMG_05814	3.53763	conserved hypothetical protein
CIMG_01738	3.53662	conserved hypothetical protein
CIMG_00146	3.53573	conserved hypothetical protein
CIMG_00799	3.53461	isochorismatase domain-containing protein 1
CIMG_06072	3.52834	conserved hypothetical protein
CIMG_05269	3.52389	kinase activator
CIMG_08686	3.51876	conserved hypothetical protein
CIMG_00110	3.51668	potassium ion channel Yvc1
CIMG_08509	3.51139	conserved hypothetical protein
CIMG_10719	3.50863	alpha/beta hydrolase
CIMG_03886	3.50821	conserved hypothetical protein
CIMG_10182	3.50237	conserved hypothetical protein
CIMG_04308	3.49946	DUF962 domain-containing protein
CIMG_04374	3.47948	inositol oxygenase
CIMG_01436	3.475	siderophore iron transporter
CIMG_12849	3.46864	hypothetical protein
CIMG_05592	3.45558	conserved hypothetical protein
CIMG_00747	3.45295	uridine kinase
CIMG_00364	3.45041	UPF0016 domain-containing protein
CIMG_04193	3.44194	CHD5 domain-containing protein
CIMG_12969	3.44044	conserved hypothetical protein
CIMG_10740	3.43869	hypothetical protein
CIMG_00816	3.43072	conserved hypothetical protein
CIMG_13347	3.43065	conserved hypothetical protein
CIMG_01624	3.42324	conserved hypothetical protein
CIMG_07148	3.4199	conserved hypothetical protein
CIMG_07270	3.41966	conserved hypothetical protein
CIMG_03895	3.41777	tRNA-specific adenosine deaminase
CIMG_03088	3.41767	enoyl-CoA hydratase/isomerase
CIMG_04648	3.41518	conserved hypothetical protein
CIMG_01262	3.4045	conserved hypothetical protein
CIMG_04713	3.40299	esterase
CIMG_04088	3.39456	conserved hypothetical protein
CIMG_05873	3.39359	esterase
CIMG_07458	3.39246	tetratricopeptide repeat domain-containing protein
CIMG_11342	3.38835	predicted protein
CIMG_08553	3.38394	xanthine-guanine phosphoribosyl transferase
CIMG_13360	3.38284	conserved hypothetical protein
CIMG_07342	3.38019	conserved hypothetical protein
CIMG_09648	3.37787	radical SAM domain-containing protein
CIMG_06851	3.37484	siderophore biosynthesis acetylase AceI
CIMG_10876	3.37059	autophagy protein Apg6
CIMG_09530	3.36252	aprataxin-like protein
CIMG_09706	3.356	3-oxoacyl-acyl carrier protein reductase
CIMG_09664	3.3355	conserved hypothetical protein
CIMG_02376	3.33432	conserved hypothetical protein
CIMG_02404	3.31683	conserved hypothetical protein
CIMG_02500	3.31529	hypothetical protein
CIMG_07189	3.31076	conserved hypothetical protein
CIMG_05721	3.30471	conserved hypothetical protein
CIMG_06837	3.30343	CT20 family protein
CIMG_05803	3.29858	conserved hypothetical protein
CIMG_07847	3.29331	conserved hypothetical protein
CIMG_01209	3.28573	SUR2
CIMG_12800	3.27897	conserved hypothetical protein
CIMG_00983	3.27814	37S ribosomal protein S18
CIMG_02272	3.27745	conserved hypothetical protein
CIMG_04344	3.27344	uricase
CIMG_06997	3.27191	conserved hypothetical protein
CIMG_01434	3.26915	long-chain-fatty-acid-CoA ligase
CIMG_03881	3.26897	conserved hypothetical protein
CIMG_04750	3.26416	class V chitinase
CIMG_06011	3.26183	C2H2 type zinc finger domain-containing protein
CIMG_00794	3.26145	conserved hypothetical protein
CIMG_13716	3.25679	conserved hypothetical protein
CIMG_00148	3.25468	conserved hypothetical protein
CIMG_11130	3.25104	hypothetical protein
CIMG_06999	3.25062	conserved hypothetical protein
CIMG_10652	3.24991	conserved hypothetical protein
CIMG_03664	3.24843	phosphotransferase enzyme family protein
CIMG_02620	3.24159	conserved hypothetical protein
CIMG_00814	3.24074	conserved hypothetical protein
CIMG_01430	3.23484	ABC multidrug transporter
CIMG_03594	3.23237	esterase
CIMG_04745	3.23097	conserved hypothetical protein
CIMG_06744	3.22537	isochorismatase family hydrolase
CIMG_02736	3.22391	conserved hypothetical protein
CIMG_02317	3.22233	conserved hypothetical protein
CIMG_00413	3.21889	phosphoribosylaminoimidazole-succinocarboxamide synthase
CIMG_12486	3.21664	acyl-protein thioesterase 1
CIMG_08973	3.21635	FRE family ferric-chelate reductase
CIMG_08467	3.21382	Ser/Thr protein phosphatase
CIMG_02660	3.21357	flavin-containing amine oxidasedehydrogenase
CIMG_06175	3.20454	conserved hypothetical protein
CIMG_02740	3.19365	conserved hypothetical protein
CIMG_00142	3.19104	mitochondrial carrier protein
CIMG_09334	3.18037	conserved hypothetical protein
CIMG_07455	3.17874	conserved hypothetical protein
CIMG_01050	3.17851	conserved hypothetical protein
CIMG_03373	3.17788	conserved hypothetical protein
CIMG_02089	3.17279	protein-L-isoaspartate O-methyltransferase
CIMG_06068	3.16171	DUF300 domain-containing protein
CIMG_01042	3.15843	MFS monosaccharide transporter
CIMG_02252	3.15753	conserved hypothetical protein
CIMG_04392	3.15144	conserved hypothetical protein
CIMG_06642	3.14888	conserved hypothetical protein
CIMG_08724	3.14303	acetyl-coA hydrolase Ach1
CIMG_10132	3.13999	conserved hypothetical protein
CIMG_05110	3.13926	conserved hypothetical protein
CIMG_09105	3.13856	conserved hypothetical protein
CIMG_10240	3.13466	RNA binding protein
CIMG_05961	3.13348	hypothetical protein
CIMG_09337	3.13292	conserved hypothetical protein
CIMG_06348	3.12976	transcription elongation factor 1
CIMG_06040	3.12968	BAR domain-containing protein
CIMG_02175	3.12837	conserved hypothetical protein
CIMG_07966	3.12641	conserved hypothetical protein
CIMG_06347	3.12629	GTP cyclohydrolase II
CIMG_11453	3.12397	calcium ion transporter Vcx1
CIMG_04439	3.12202	conserved hypothetical protein
CIMG_09038	3.12163	conserved hypothetical protein
CIMG_09798	3.11139	conserved hypothetical protein
CIMG_03342	3.11076	DUF614 domain-containing protein
CIMG_11907	3.10932	hypothetical protein
CIMG_08168	3.10823	rot1
CIMG_00673	3.10809	WD repeat protein
CIMG_09993	3.10482	conserved hypothetical protein
CIMG_02229	3.10145	G-patch domain-containing protein
CIMG_10248	3.10142	conserved hypothetical protein
CIMG_06258	3.10111	conserved hypothetical protein
CIMG_06107	3.09966	conserved hypothetical protein
CIMG_11655	3.09129	conserved hypothetical protein
CIMG_06648	3.0904	PQ loop repeat protein
CIMG_12387	3.08986	hypothetical protein
CIMG_08015	3.08886	conserved hypothetical protein
CIMG_04930	3.08778	PCI domain-containing protein
CIMG_11719	3.08503	trehalose synthase
CIMG_05736	3.08214	metalloproteinase 6
CIMG_00840	3.08167	peptidyl-prolyl cis/trans isomerase
CIMG_00238	3.07941	conserved hypothetical protein
CIMG_12945	3.07329	hypothetical protein
CIMG_04678	3.07249	conserved hypothetical protein
CIMG_00611	3.06898	conserved hypothetical protein
CIMG_12070	3.05922	aminotransferase
CIMG_09439	3.0592	conserved hypothetical protein
CIMG_07237	3.05188	conserved hypothetical protein
CIMG_01773	3.05121	TPR domain-containing protein
CIMG_01216	3.04087	conserved hypothetical protein
CIMG_08174	3.03722	conserved hypothetical protein
CIMG_00461	3.0365	deoxyribose-phosphate aldolase 1
CIMG_10887	3.03322	conserved hypothetical protein
CIMG_07255	3.03286	conserved hypothetical protein
CIMG_03216	3.0273	conserved hypothetical protein
CIMG_04118	3.02587	coenzyme A synthetase
CIMG_07820	3.01412	conserved hypothetical protein
CIMG_05694	3.0139	protein kinase domain-containing protein
CIMG_06787	3.01345	conserved hypothetical protein
CIMG_10062	3.01327	conserved hypothetical protein
CIMG_02137	3.01312	ubiquitin carboxyl-terminal hydrolase, family 1 protein
CIMG_12972	3.01302	glycosyl transferase
CIMG_01726	3.01128	conserved hypothetical protein
CIMG_09227	3.01125	phosphotransferase enzyme family protein
CIMG_00700	3.0087	conserved hypothetical protein
CIMG_10190	3.00663	conserved hypothetical protein
CIMG_08060	3.00224	DUF52 domain-containing protein
CIMG_04002	2.99867	conserved hypothetical protein
CIMG_08246	2.99765	conserved hypothetical protein
CIMG_02627	2.99751	acetamidase
CIMG_01456	2.99693	conserved hypothetical protein
CIMG_08936	2.99632	Ser/Thr protein phosphatase
CIMG_08676	2.98653	histidinol-phosphatase
CIMG_05245	2.98577	thiamine pyrophosphokinase Thi80
CIMG_10050	2.98255	ankyrin repeat and BTB/POZ domain-containing protein
CIMG_03533	2.97851	peroxisomal dehydratase
CIMG_05868	2.97169	ubiquitin conjugating enzyme
CIMG_09453	2.96761	conserved hypothetical protein
CIMG_00953	2.96315	mitochondrial inner membrane protease atp23
CIMG_02433	2.96265	conserved hypothetical protein
CIMG_10986	2.96245	conserved hypothetical protein
CIMG_04267	2.96196	conserved hypothetical protein
CIMG_08730	2.96091	conserved hypothetical protein
CIMG_02085	2.96029	zinc finger protein
CIMG_02169	2.95378	bis(5'-nucleosyl)-tetraphosphatase
CIMG_05601	2.95252	integral membrane protein
CIMG_00634	2.94766	golgi apparatus membrane protein tvp23
CIMG_03891	2.9469	phosphotransferase enzyme family protein
CIMG_04793	2.94645	phosphotransferase enzyme family domain-containing protein
CIMG_07033	2.94251	conserved hypothetical protein
CIMG_04057	2.93996	short chain dehydrogenase
CIMG_03366	2.93447	clathrin coat assembly protein
CIMG_12257	2.93111	mitosis protein dim1
CIMG_07895	2.93047	conserved hypothetical protein
CIMG_01083	2.92787	conserved hypothetical protein
CIMG_01958	2.9193	conserved hypothetical protein
CIMG_01589	2.91529	GINS complex subunit Psf3
CIMG_10571	2.9145	hypothetical protein
CIMG_00861	2.90974	glutathione S-transferase
CIMG_11737	2.90886	PIG-P
CIMG_01338	2.90483	conserved hypothetical protein
CIMG_11704	2.89985	predicted protein
CIMG_04746	2.89882	conserved hypothetical protein
CIMG_08014	2.89825	conserved hypothetical protein
CIMG_07562	2.89665	conserved hypothetical protein
CIMG_07879	2.89549	conserved hypothetical protein
CIMG_11498	2.89223	predicted protein
CIMG_01704	2.88928	ubiquitin C-terminal hydrolase Ubp8
CIMG_06330	2.88474	conserved hypothetical protein
CIMG_01932	2.884	peptidyl-tRNA hydrolase domain-containing protein
CIMG_09972	2.88354	DNA mismatch repair protein Msh4
CIMG_03877	2.87054	NADH:ubiquinone oxidoreductase 11.5kD subunit
CIMG_07701	2.86552	conserved hypothetical protein
CIMG_01560	2.86492	conserved hypothetical protein
CIMG_04430	2.86294	conserved hypothetical protein
CIMG_09494	2.86145	conserved hypothetical protein
CIMG_07190	2.86134	conserved hypothetical protein
CIMG_02709	2.85541	NADH-ubiquinone oxidoreductase 14.8 kDa subunit
CIMG_08093	2.85449	integral membrane protein
CIMG_08120	2.85271	DNA damage response protein RcaA
CIMG_00720	2.84682	conserved hypothetical protein
CIMG_12430	2.84681	conserved hypothetical protein
CIMG_02305	2.84385	conserved hypothetical protein
CIMG_06645	2.84373	meiotic recombination protein spo11
CIMG_13235	2.84214	protein kinase
CIMG_06368	2.83676	cell cycle control protein cwf14
CIMG_08817	2.83621	GNAT family acetyltransferase Nat4
CIMG_08462	2.83236	short-chain dehydrogenase/reductase
CIMG_04137	2.82938	tyrosine phosphatase
CIMG_01259	2.82923	conserved hypothetical protein
CIMG_11118	2.82704	hypothetical protein
CIMG_06198	2.82059	conserved hypothetical protein
CIMG_04624	2.82014	prefoldin subunit 2
CIMG_09817	2.81743	high affinity copper transporter
CIMG_07145	2.81615	SNF7 family protein
CIMG_05824	2.81506	peptidyl-prolyl cis-trans isomerase-like 1
CIMG_01942	2.81343	conserved hypothetical protein
CIMG_09330	2.81071	conserved hypothetical protein
CIMG_03721	2.808	conserved hypothetical protein
CIMG_00879	2.80447	conserved hypothetical protein
CIMG_05580	2.80393	D-tyrosyl-tRNA(Tyr) deacylase
CIMG_04354	2.8032	iron-sulfur cluster assembly 2
CIMG_00103	2.79888	palmitoyl-protein thioesterase
CIMG_08513	2.79823	tRNA specific adenosine deaminase
CIMG_13164	2.78829	palmitoyltransferase pfa4
CIMG_04175	2.78778	mitochondrial carrier protein
CIMG_13680	2.78737	conserved hypothetical protein
CIMG_09076	2.78658	peptidyl-tRNA hydrolase 2
CIMG_09510	2.78447	conserved hypothetical protein
CIMG_06483	2.78436	conserved hypothetical protein
CIMG_06394	2.78107	conserved hypothetical protein
CIMG_08875	2.78034	conserved hypothetical protein
CIMG_09413	2.77925	60S ribosome subunit biogenesis protein Nip7
CIMG_06371	2.77533	conserved hypothetical protein
CIMG_12616	2.77213	conserved hypothetical protein
CIMG_00841	2.7707	DNA directed RNA polymerase II 15 kDa subunit
CIMG_10440	2.76692	conserved hypothetical protein
CIMG_08463	2.76364	FAD dependent oxidoreductase superfamily
CIMG_09434	2.76311	conserved hypothetical protein
CIMG_05452	2.76275	phosphoric ester hydrolase
CIMG_06554	2.75986	exopolyphosphatase
CIMG_10204	2.75545	DUF28 domain-containing protein
CIMG_09620	2.75364	recombination hotspot-binding protein
CIMG_00982	2.7521	conserved hypothetical protein
CIMG_04556	2.75134	peptide methionine sulfoxide reductase
CIMG_13564	2.74242	conserved hypothetical protein
CIMG_08962	2.74212	vesicle transport V-SNARE protein superfamily
CIMG_05759	2.74211	FAD dependent sulfhydryl oxidase Erv2
CIMG_03093	2.73862	TIM barrel metal-dependent hydrolase
CIMG_02619	2.73847	6-phosphofructo-2-kinase
CIMG_12013	2.73716	conserved hypothetical protein
CIMG_10031	2.73707	NADH-ubiquinone oxidoreductase subunit
CIMG_03289	2.73704	conserved hypothetical protein
CIMG_03290	2.7365	short-chain dehydrogenase/reductase
CIMG_08947	2.73478	DNA repair protein RAD51
CIMG_07976	2.73465	thioesterase
CIMG_10902	2.73259	conserved hypothetical protein
CIMG_02680	2.72895	1,2-dihydroxy-3-keto-5-methylthiopentene dioxygenase
CIMG_08997	2.72881	conserved hypothetical protein
CIMG_09459	2.72766	conserved hypothetical protein
CIMG_02256	2.7242	conserved hypothetical protein
CIMG_02428	2.72189	3-hydroxyisobutyrate dehydrogenase
CIMG_02086	2.71929	oxysterol-binding protein
CIMG_12395	2.71122	copper amine oxidase
CIMG_04100	2.70704	conserved hypothetical protein
CIMG_08538	2.70653	conserved hypothetical protein
CIMG_08492	2.70521	Cortical actin cytoskeleton protein VIP1
CIMG_07733	2.70492	conserved hypothetical protein
CIMG_06644	2.70321	ubiquitin-conjugating enzyme E
CIMG_00600	2.70288	MFS drug transporter
CIMG_08935	2.70047	conserved hypothetical protein
CIMG_04519	2.69703	conserved hypothetical protein
CIMG_07367	2.69571	conserved hypothetical protein
CIMG_01743	2.69086	NGG1 interacting factor Nif3
CIMG_13726	2.69002	hypothetical protein
CIMG_06934	2.68842	mago nashi domain-containing protein
CIMG_02215	2.68285	conserved hypothetical protein
CIMG_12072	2.67595	conserved hypothetical protein
CIMG_03853	2.67466	AMP-binding domain-containing protein
CIMG_10304	2.6731	conserved hypothetical protein
CIMG_09153	2.67212	conserved hypothetical protein
CIMG_08967	2.66545	conserved hypothetical protein
CIMG_04817	2.66535	peroxisomal carrier protein
CIMG_06732	2.66366	conserved hypothetical protein
CIMG_08986	2.66042	MFS monocarboxylate transporter
CIMG_05627	2.65962	conserved hypothetical protein
CIMG_01803	2.65549	conserved hypothetical protein
CIMG_00945	2.6528	cyclin-dependent protein kinase complex component
CIMG_05836	2.65235	conserved hypothetical protein
CIMG_06251	2.64439	conserved hypothetical protein
CIMG_07013	2.6428	amino acid transporter
CIMG_06609	2.64249	cupin 2 domain-containing protein
CIMG_13334	2.63196	conserved hypothetical protein
CIMG_04998	2.62985	conserved hypothetical protein
CIMG_05018	2.62793	Cut9 interacting protein Scn1
CIMG_00651	2.61896	GMF family protein
CIMG_07329	2.61718	telomere-binding alpha subunit central domain-containing protein
CIMG_09108	2.61511	benzoate-para-hydroxylase
CIMG_03304	2.61369	Ser/Thr protein phosphatase
CIMG_09323	2.61239	conserved hypothetical protein
CIMG_11201	2.6116	hypothetical protein
CIMG_02533	2.61127	cell polarity protein
CIMG_13384	2.61093	hypothetical protein
CIMG_01841	2.60787	40S ribosomal protein S14
CIMG_00759	2.60769	conserved hypothetical protein
CIMG_08675	2.60587	conserved hypothetical protein
CIMG_06075	2.60473	conserved hypothetical protein
CIMG_01564	2.60433	involucrin repeat protein
CIMG_09001	2.6041	conserved hypothetical protein
CIMG_13575	2.60253	conserved hypothetical protein
CIMG_01684	2.59785	AP-3 complex subunit sigma
CIMG_01469	2.59732	conserved hypothetical protein
CIMG_00633	2.59401	citrate lyase beta subunit
CIMG_09635	2.59346	flavin containing amine oxidase
CIMG_06008	2.59146	CDP-diacylglycerol-glycerol-3-phosphate 3-phosphatidyltransferase
CIMG_09452	2.59073	DUF1237 domain-containing protein
CIMG_03565	2.583	peroxin 14
CIMG_11690	2.58167	conserved hypothetical protein
CIMG_12859	2.58069	calcium-transporting ATPase 3
CIMG_06867	2.57346	conserved hypothetical protein
CIMG_05278	2.57266	conserved hypothetical protein
CIMG_08303	2.57238	conserved hypothetical protein
CIMG_00629	2.57234	conserved hypothetical protein
CIMG_04875	2.57048	N-acetyltransferase
CIMG_13757	2.56766	hypothetical protein
CIMG_13159	2.56679	hypothetical protein
CIMG_08483	2.56595	HGH1
CIMG_08547	2.56041	conserved hypothetical protein
CIMG_01402	2.55987	6-hydroxy-D-nicotine oxidase
CIMG_04152	2.55774	conserved hypothetical protein
CIMG_01513	2.54908	conserved hypothetical protein
CIMG_06046	2.54908	hypothetical protein
CIMG_07989	2.54758	conserved hypothetical protein
CIMG_06395	2.54685	Ser/Thr protein phosphatase
CIMG_03663	2.54411	conserved hypothetical protein
CIMG_05381	2.54342	conserved hypothetical protein
CIMG_08132	2.54079	conserved hypothetical protein
CIMG_09828	2.54066	conserved hypothetical protein
CIMG_03372	2.53205	conserved hypothetical protein
CIMG_12766	2.5251	nitrilase
CIMG_00256	2.52188	small nuclear ribonucleoprotein SmF
CIMG_06363	2.51712	hemoglobin and proliferation regulated protein
CIMG_09896	2.51318	conserved hypothetical protein
CIMG_00446	2.5081	conserved hypothetical protein
CIMG_00295	2.50801	C-type cyclin
CIMG_08782	2.50675	conserved hypothetical protein
CIMG_05643	2.50383	conserved hypothetical protein
CIMG_13507	2.50274	conserved hypothetical protein
CIMG_09538	2.50154	hypothetical protein
CIMG_00675	2.49842	pantoate-beta-alanine ligase
CIMG_12143	2.49738	hypothetical protein
CIMG_01348	2.49074	phosphoserine phosphatase
CIMG_12724	2.49057	hypothetical protein
CIMG_00761	2.48866	mRNA decapping hydrolase
CIMG_05990	2.48488	protein kinase
CIMG_04550	2.48414	conserved hypothetical protein
CIMG_05863	2.48343	thioesterase
CIMG_12180	2.47807	hypothetical protein
CIMG_07277	2.47769	extracellular triacylglycerol lipase
CIMG_00962	2.47489	RNA polymerase II transcriptional coactivator
CIMG_05014	2.47174	DNA replication licensing factor mcm3
CIMG_00664	2.46921	tRNA-splicing endonuclease subunit sen34
CIMG_04596	2.46558	vanillin dehydrogenase
CIMG_10824	2.46301	predicted protein
CIMG_12528	2.45879	Mis6 domain-containing protein
CIMG_10286	2.45149	conserved hypothetical protein
CIMG_06248	2.44845	conserved hypothetical protein
CIMG_01984	2.44658	conserved hypothetical protein
CIMG_12314	2.44101	hypothetical protein
CIMG_00837	2.43899	nuclear cap binding protein subunit 2
CIMG_08287	2.43774	protein kinase domain-containing protein
CIMG_05126	2.42612	conserved hypothetical protein
CIMG_04448	2.42198	conserved hypothetical protein
CIMG_05953	2.41574	aldo-keto reductase
CIMG_07059	2.41483	fungal specific transcription factor domain-containing protein
CIMG_07994	2.41336	conserved hypothetical protein
CIMG_10496	2.41241	hypothetical protein
CIMG_03670	2.40628	conserved hypothetical protein
CIMG_00197	2.40479	mitochondrial import inner membrane translocase subunit tim9
CIMG_02650	2.40463	formate dehydrogenase
CIMG_07199	2.40331	DUF814 domain-containing protein
CIMG_09810	2.40295	conserved hypothetical protein
CIMG_03609	2.39896	DNA damage response protein
CIMG_03106	2.39778	3-isopropylmalate dehydrogenase A
CIMG_03583	2.39437	galactokinase
CIMG_00317	2.394	3' exoribonuclease
CIMG_01126	2.39111	conserved hypothetical protein
CIMG_04318	2.39089	conserved hypothetical protein
CIMG_03926	2.38626	peptidyl-prolyl cis-trans isomerase
CIMG_12256	2.38462	hypothetical protein
CIMG_03920	2.38081	uridine nucleosidase Urh1
CIMG_04731	2.3792	aspartyl-tRNA synthetase
CIMG_00842	2.37473	50S ribosomal protein L14
CIMG_13262	2.3747	Rad4 family protein
CIMG_00138	2.36723	conserved hypothetical protein
CIMG_12791	2.35869	conserved hypothetical protein
CIMG_04017	2.35831	conserved hypothetical protein
CIMG_10434	2.35793	conserved hypothetical protein
CIMG_08044	2.35567	cell wall integrity signaling protein Lsp1/Pil1
CIMG_03213	2.34038	PapA protein
CIMG_10810	2.33744	conserved hypothetical protein
CIMG_06462	2.33441	conserved hypothetical protein
CIMG_05495	2.33324	conserved hypothetical protein
CIMG_09293	2.32839	ssDNA binding protein Ssb3
CIMG_06194	2.32814	conserved hypothetical protein
CIMG_06769	2.32698	nuclear protein Qri2/Nse4
CIMG_09748	2.31987	bcp1
CIMG_06261	2.31785	conserved hypothetical protein
CIMG_04916	2.31267	conserved hypothetical protein
CIMG_00804	2.30923	conserved hypothetical protein
CIMG_04695	2.30483	conserved hypothetical protein
CIMG_07715	2.30226	xylitol dehydrogenase
CIMG_12016	2.30142	cytochrome c oxidase assembly protein
CIMG_03221	2.30102	prefoldin subunit 4
CIMG_03828	2.3007	conserved hypothetical protein
CIMG_10983	2.29742	ribosomal protein S10p/S20e
CIMG_08119	2.29633	DNA-directed polymerase kappa
CIMG_07341	2.29314	N-acetyltransferase
CIMG_00094	2.29172	acc synthase
CIMG_13160	2.28634	C6 zinc finger domain-containing protein
CIMG_12005	2.28553	conserved hypothetical protein
CIMG_01500	2.28192	kynurenine aminotransferase
CIMG_12020	2.27221	conserved hypothetical protein
CIMG_04053	2.25852	conserved hypothetical protein
CIMG_13121	2.25212	predicted protein
CIMG_00365	2.24228	conserved hypothetical protein
CIMG_11787	2.21672	Nop10 family nucleolar RNA-binding protein
CIMG_08169	2.20362	conserved hypothetical protein
CIMG_00882	2.19915	conserved hypothetical protein
CIMG_05123	2.15306	conserved hypothetical protein
CIMG_03122	2.12997	BRT1
Day 2 spherules downregulated
Gene_ID	Fold_Change	Name
CIMG_07928	-53.5309	SAM and PH domain-containing protein
CIMG_09232	-44.9875	conserved hypothetical
CIMG_03472	-42.7789	extracellular serine-threonine rich protein
CIMG_00654	-41.464	conserved hypothetical
CIMG_13167	-37.3147	predicted
CIMG_10468	-36.3919	predicted
CIMG_09911	-31.7787	amino acid permease
CIMG_02807	-29.015	arrestin (or S-antigen), N-terminal domain protein
CIMG_05560	-24.9512	Prp 5 CRoW domain
CIMG_01310	-23.6708	4-hydroxyphenylpyruvate dioxygenase
CIMG_06782	-21.4283	Dipeptidyl-peptidase V precursor
CIMG_02390	-21.0836	bHLH family transcription factor
CIMG_00099	-20.6568	Zinc finger, C2H2 type domain containing protein
CIMG_04597	-20.3224	GPI anchored serine-threonine rich protein
CIMG_01311	-19.9615	conserved hypothetical
CIMG_00245	-19.9316	DENN domain-containing protein
CIMG_00302	-19.7302	conserved hypothetical
CIMG_08613	-19.5528	Deuterolysin metalloprotease family protein
CIMG_02033	-19.3082	conserved hypothetical
CIMG_03848	-19.2252	DnaJ
CIMG_01102	-19.0707	conserved hypothetical
CIMG_03181	-18.6922	conserved hypothetical
CIMG_05561	-17.9393	conserved hypothetical
CIMG_08650	-17.856	conserved hypothetical
CIMG_08650	-17.7378	conserved hypothetical
CIMG_05807	-17.6217	conserved hypothetical
CIMG_06897	-17.5859	conserved hypothetical
CIMG_05620	-17.4161	conserved hypothetical
CIMG_07925	-17.3293	conserved hypothetical
CIMG_06344	-16.9727	conserved hypothetical
CIMG_05283	-16.7551	conserved hypothetical
CIMG_04188	-15.8096	Choline transport protein, putative (Coccidioides posadasii (strain C735))
CIMG_04381	-15.6337	conserved hypothetical
CIMG_03955	-15.2965	WW domain containing protein (Coccidioides posadasii (strain C735))
CIMG_08833	-15.0457	ABC membrane transporter
CIMG_05402	-14.9674	Hydantoinase/oxoprolinase, putative (Coccidioides posadasii (strain C735))
CIMG_05997	-14.9179	conserved hypothetical
CIMG_08341	-14.4118	conserved hypothetical
CIMG_01906	-14.0635	conserved hypothetical
CIMG_11680	-13.972	conserved hypothetical
CIMG_04844	-13.732	Glycosyl hydrolase family 16 protein (Coccidioides posadasii (strain C735))
CIMG_01550	-13.5623	conserved hypothetical
CIMG_07314	-13.4064	Tyrosinase (Coccidioides posadasii (strain RMSCC ...)
CIMG_00367	-13.3829	Sep4a (Coccidioides posadasii)
CIMG_03162	-13.3724	Polyketide synthase, putative (Coccidioides posadasii (strain C735))
CIMG_06409	-13.2354	Major Facilitator Superfamily protein (Coccidioides posadasii (strain C735))
CIMG_01974	-13.1372	conserved hypothetical
CIMG_08497	-12.9768	conserved hypothetical
CIMG_04163	-12.7511	SH3 domain containing protein
CIMG_07037	-12.5633	conserved hypothetical
CIMG_09521	-12.5517	Serine carboxypeptidase S28 family protein (Coccidioides posadasii (strain C735))
CIMG_01632	-12.4691	2-oxo acid dehydrogenases acyltransfe... (Coccidioides posadasii (strain C735))
CIMG_03861	-12.394	conserved hypothetical
CIMG_01303	-12.3893	BYS1 domain-containing protein (Coccidioides posadasii (strain RMSCC ...)
CIMG_00126	-12.2833	Indoleamine 2,3-dioxygenase family protein (Coccidioides posadasii (strain C735))
CIMG_00707	-12.1486	Fungal specific transcription factor,... (Coccidioides posadasii (strain C735))
CIMG_07261	-12.1125	conserved hypothetical
CIMG_00904	-12.0538	Cell pattern formation-associated pro... (Coccidioides posadasii (strain C735))
CIMG_03917	-11.8764	conserved hypothetical
CIMG_10473	-11.7999	GNAT family N-acetyltransferase
CIMG_03166	-11.6478	Flavin-binding monooxygenase-like fam... (Coccidioides posadasii (strain C735))
CIMG_09533	-11.6395	sensor histidine kinase/response regulator
CIMG_03169	-11.4184	Cystathionine gamma-synthase, putative (Coccidioides posadasii (strain C735))
CIMG_12675	-11.3929	6-phosphofructo-2-kinase
CIMG_08769	-11.2852	chitin synthase activator
CIMG_05254	-11.2733	SUN domain-containing protein
CIMG_05597	-11.1999	FAD-dependent oxygenase
CIMG_04413	-11.1802	choline oxidase
CIMG_08011	-11.144	conserved hypothetical
CIMG_01363	-11.1158	beta-glucosidase 2
CIMG_00981	-11.0914	NAD-specific glutamate dehydrogenase
CIMG_08831	-11.0358	conserved hypothetical
CIMG_08665	-10.9752	conserved hypothetical
CIMG_10019	-10.6838	hydantoinase
CIMG_07209	-10.6801	conserved hypothetical
CIMG_07940	-10.6688	pH response protein PalF
CIMG_07017	-10.6203	cytochrome P450 phenylacetate 2-hydroxylase
CIMG_02444	-10.6073	von Willebrand RING finger domain-containing protein
CIMG_08259	-10.604	predicted
CIMG_01217	-10.4652	conserved hypothetical
CIMG_06894	-10.4481	jumonji family transcription factor
CIMG_03399	-10.3618	SH3 domain containing protein (Coccidioides posadasii (strain C735))
CIMG_10017	-10.3244	NCS1 nucleoside transporter
CIMG_06480	-10.2758	conserved hypothetical
CIMG_04788	-10.1826	conserved hypothetical
CIMG_02696	-10.0896	conserved hypothetical
CIMG_08758	-10.0779	conserved hypothetical
CIMG_05107	-10.0718	Calcipressin family protein (Coccidioides posadasii (strain C735))
CIMG_03824	-10.0223	Di/tri peptide transporter, putative (Coccidioides posadasii (strain C735))
CIMG_03179	-10.0178	conserved hypothetical
CIMG_07868	-10.0141	TPR Domain containing protein (Coccidioides posadasii (strain C735))
CIMG_03669	-9.89531	conserved hypothetical
CIMG_09759	-9.86872	conserved hypothetical
CIMG_02023	-9.86841	conserved hypothetical
CIMG_03167	-9.86023	FMN-dependent dehydrogenase family protein (Coccidioides posadasii (strain C735))
CIMG_03158	-9.82872	Ankyrin repeat containing protein (Coccidioides posadasii (strain C735))
CIMG_07923	-9.77979	Fungal Zn binuclear cluster domain co... (Coccidioides posadasii (strain C735))
CIMG_02513	-9.74474	conserved hypothetical
CIMG_08215	-9.69833	C2H2 type zinc finger containing protein (Coccidioides posadasii (strain C735))
CIMG_02277	-9.68714	benzoate 4-monooxygenase cytochrome p450
CIMG_06164	-9.63967	conserved hypothetical protein
CIMG_03081	-9.42018	conserved hypothetical protein
CIMG_01369	-9.3993	conserved hypothetical protein
CIMG_05234	-9.24564	septin AspB
CIMG_04642	-9.24208	C2H2 finger domain containing protein FlbC
CIMG_03873	-9.24195	conserved hypothetical protein
CIMG_10068	-9.2405	conserved hypothetical protein
CIMG_07803	-9.23524	indoleamine 2,3-dioxygenase
CIMG_01314	-9.13128	maleylacetoacetate isomerase
CIMG_09377	-9.1287	C6 transcription factor
CIMG_04655	-9.07661	conserved hypothetical protein
CIMG_04403	-9.06109	transcriptional regulator PacG/VIB-1
CIMG_09560	-9.04922	proline rich antigen 2
CIMG_11084	-8.99585	hypothetical protein
CIMG_01312	-8.90192	homogentisate 1,2-dioxygenase
CIMG_09071	-8.87111	homeobox domain-containing protein
CIMG_04899	-8.77306	leucine Rich Repeat domain-containing protein
CIMG_08649	-8.72106	histone deacetylase HosB
CIMG_07584	-8.6955	nitrogen regulatory protein OTam
CIMG_06205	-8.64543	conserved hypothetical protein
CIMG_00189	-8.5629	conserved hypothetical protein
CIMG_00826	-8.47418	nuclear distribution protein NudE
CIMG_03398	-8.39826	conserved hypothetical protein
CIMG_00881	-8.34313	flotillin domain-containing protein
CIMG_07014	-8.33352	conserved hypothetical protein
CIMG_03328	-8.32096	homeobox and C2H2 transcription factor
CIMG_05876	-8.31384	G1/S-specific cyclin Pcl5
CIMG_01171	-8.29056	conserved hypothetical protein
CIMG_04501	-8.27223	sugar transporter
CIMG_06868	-8.23966	copper amine oxidase 1
CIMG_06745	-8.20786	endo-beta-1,3-glucanase
CIMG_07629	-8.20597	leucine aminopeptidase 1
CIMG_00348	-8.15779	endochitinase 2
CIMG_03698	-8.15215	bZIP transcription factor
CIMG_03170	-8.135	peptide synthetase
CIMG_07362	-8.12692	conserved hypothetical protein
CIMG_10217	-8.07858	conserved hypothetical protein
CIMG_01539	-8.05617	conserved hypothetical protein
CIMG_08532	-8.02792	ubiquitin fusion degradation protein
CIMG_03244	-8.02348	DNA-directed RNA polymerase II largest subunit
CIMG_00573	-7.99091	cytochrome P450 51
CIMG_02547	-7.95211	conserved hypothetical protein
CIMG_01197	-7.8435	p450
CIMG_01185	-7.8431	hypothetical protein
CIMG_05093	-7.84296	Serine/threonine-protein kinase; meiosis induction protein kinase
CIMG_05638	-7.78417	conserved hypothetical protein
CIMG_00780	-7.7835	multidrug resistance protein
CIMG_10298	-7.77801	conserved hypothetical protein
CIMG_06615	-7.75952	conserved hypothetical protein
CIMG_00195	-7.74644	conserved hypothetical protein
CIMG_06723	-7.65722	methylcrotonoyl-CoA carboxylase subunit beta
CIMG_10016	-7.65681	dynamin GTPase
CIMG_02217	-7.64202	RNA polymerase Rpb1 C-terminal repeat domain-containing protein
CIMG_09074	-7.63379	phospholipid-transporting ATPase
CIMG_12817	-7.61646	predicted protein
CIMG_08012	-7.60859	protein kinase
CIMG_06582	-7.58077	phosphatidylinositol transfer protein SFH5
CIMG_05420	-7.55193	conserved hypothetical protein
CIMG_00499	-7.54665	glyoxalase
CIMG_03146	-7.5233	amino acid permease
CIMG_08498	-7.48505	conserved hypothetical protein
CIMG_03163	-7.40064	conserved hypothetical protein
CIMG_02186	-7.36816	integral membrane protein
CIMG_07962	-7.33861	ornithine aminotransferase
CIMG_10944	-7.32036	conserved hypothetical protein
CIMG_02350	-7.27109	zinc finger transcription factor
CIMG_01963	-7.26372	conserved hypothetical protein
CIMG_05491	-7.24967	conserved hypothetical protein
CIMG_02218	-7.2476	conserved hypothetical protein
CIMG_00769	-7.24126	differentiation regulator
CIMG_02562	-7.19733	SWIRM domain-containing protein
CIMG_12275	-7.16789	hypothetical protein
CIMG_12891	-7.15904	predicted protein
CIMG_08499	-7.07545	hypothetical protein
CIMG_00088	-7.06794	von Willebrand domain-containing protein
CIMG_02514	-7.06378	conserved hypothetical protein
CIMG_04616	-7.01586	conserved hypothetical protein
CIMG_09208	-7.00253	conserved hypothetical protein
CIMG_00936	-6.99208	nuclear migration protein
CIMG_10191	-6.92432	extracellular elastinolytic metalloproteinase
CIMG_11333	-6.92146	predicted protein
CIMG_08081	-6.91741	plasma membrane zinc ion transporter
CIMG_03353	-6.91029	conserved hypothetical protein
CIMG_07157	-6.84718	conserved hypothetical protein
CIMG_03707	-6.84687	conserved hypothetical protein
CIMG_00925	-6.83581	conserved hypothetical protein
CIMG_02519	-6.82375	mRNA cleavage factor complex component Pcf11
CIMG_07313	-6.78314	conserved hypothetical protein
CIMG_07642	-6.76377	conserved hypothetical protein
CIMG_07511	-6.75441	conserved hypothetical protein
CIMG_04880	-6.74477	PH domain-containing protein
CIMG_06369	-6.73032	forkhead box protein L2
CIMG_09053	-6.67913	Kinase domain containing protein
CIMG_06213	-6.6701	conserved hypothetical protein
CIMG_02838	-6.62668	GTPase activating protein
CIMG_07638	-6.62314	SRF-type transcription factor RlmA
CIMG_04983	-6.61788	extracelular serine carboxypeptidase
CIMG_01041	-6.56293	conserved hypothetical protein
CIMG_08892	-6.55012	bZIP transcription factor
CIMG_07316	-6.54784	conserved hypothetical protein
CIMG_06840	-6.53886	conserved hypothetical protein
CIMG_13009	-6.53123	predicted protein
CIMG_00118	-6.50964	conserved hypothetical protein
CIMG_11083	-6.47569	hypothetical protein
CIMG_05637	-6.46094	conserved hypothetical protein
CIMG_06553	-6.45871	SH3 domain-containing protein
CIMG_01867	-6.45806	acetamidase
CIMG_02194	-6.44391	conserved hypothetical protein
CIMG_08657	-6.43104	protein kinase activator Bem1
CIMG_03540	-6.41702	conserved hypothetical protein
CIMG_06386	-6.40658	conserved hypothetical protein
CIMG_10049	-6.32904	C2H2 finger domain-containing protein
CIMG_11817	-6.30765	delta9 fatty acid desaturase
CIMG_07332	-6.30573	MFS pantothenate transporter
CIMG_07578	-6.30408	conserved hypothetical protein
CIMG_02827	-6.25669	conserved hypothetical protein
CIMG_07331	-6.23978	fatty-acid amide hydrolase
CIMG_08114	-6.23587	fungal specific transcription factor domain-containing protein
CIMG_07360	-6.20659	carboxylesterase
CIMG_07963	-6.20429	GPI mannosyltransferase 3
CIMG_04934	-6.16829	conserved hypothetical protein
CIMG_02991	-6.16824	conserved hypothetical protein
CIMG_13368	-6.14478	hypothetical protein
CIMG_09417	-6.14192	conserved hypothetical protein
CIMG_06737	-6.13047	transcriptional regulator
CIMG_02813	-6.12728	conserved hypothetical protein
CIMG_04361	-6.11783	SH3 domain-containing protein
CIMG_04540	-6.11643	bZIP transcription factor
CIMG_00366	-6.10227	annexin ANXC4
CIMG_05854	-6.08672	C6 zinc finger domain-containing protein
CIMG_00847	-6.07453	GTP binding protein
CIMG_03450	-6.06217	copper resistance-associated P-type ATPase
CIMG_01146	-6.06145	conserved hypothetical protein
CIMG_00866	-6.05351	conserved hypothetical protein
CIMG_03870	-6.02383	hypothetical protein
CIMG_11981	-5.97727	conserved hypothetical protein
CIMG_07532	-5.93479	TBC domain-containing protein
CIMG_01443	-5.92729	conserved hypothetical protein
CIMG_06036	-5.88643	DNA repair and transcription factor Ada
CIMG_00215	-5.87908	alkaline phosphatase
CIMG_03014	-5.86328	iterative type I polyketide synthase
CIMG_03013	-5.85722	conserved hypothetical protein
CIMG_09416	-5.85068	conserved hypothetical protein
CIMG_11648	-5.78961	hypothetical protein
CIMG_04223	-5.78403	conserved hypothetical protein
CIMG_05557	-5.77842	alkaline serine protease
CIMG_01645	-5.76335	UDP-glucosyl transferase
CIMG_00284	-5.75756	conserved hypothetical protein
CIMG_09482	-5.73427	phospholipase D active site-containing protein
CIMG_03898	-5.73203	conserved hypothetical protein
CIMG_12440	-5.71962	pyridoxamine phosphate oxidase
CIMG_09573	-5.69799	pyruvate carboxylase
CIMG_09612	-5.69702	phosphatidyl synthase
CIMG_10147	-5.67645	conserved hypothetical protein
CIMG_07531	-5.67579	cyclin-dependent protein kinase complex component
CIMG_02826	-5.6756	conserved hypothetical protein
CIMG_07667	-5.66753	morphogenesis protein
CIMG_10666	-5.62504	conserved hypothetical protein
CIMG_04871	-5.61543	high affinity cAMP phosphodiesterase
CIMG_06267	-5.60745	conserved hypothetical protein
CIMG_02549	-5.60397	uncoordinated protein 108
CIMG_07296	-5.60284	serine/threonine protein kinase
CIMG_13285	-5.59797	hypothetical protein
CIMG_09023	-5.59151	nuclear and cytoplasmic polyadenylated RNA-binding protein pub1
CIMG_06460	-5.55711	carnitinyl-CoA dehydratase
CIMG_06755	-5.54797	conserved hypothetical protein
CIMG_07510	-5.53336	C2H2 zinc finger protein
CIMG_10168	-5.52548	GAS2 domain-containing protein
CIMG_03322	-5.49295	conserved hypothetical protein
CIMG_01225	-5.47674	conserved hypothetical protein
CIMG_03849	-5.47205	conserved hypothetical protein
CIMG_01236	-5.45718	sexual development serine/threonine kinase PakA
CIMG_07801	-5.41115	conserved hypothetical protein
CIMG_03483	-5.40355	protein kinase domain-containing protein
CIMG_11240	-5.39169	predicted protein
CIMG_04493	-5.38928	SH3 domain-containing protein
CIMG_03704	-5.37353	conserved hypothetical protein
CIMG_05535	-5.33738	conserved hypothetical protein
CIMG_05606	-5.33625	conserved hypothetical protein
CIMG_03953	-5.33495	aureobasidin resistance protein Aur1
CIMG_06143	-5.33148	conserved hypothetical protein
CIMG_09578	-5.31219	phospholipase D
CIMG_07278	-5.2971	WW domain-containing protein
CIMG_09419	-5.2945	hypothetical protein
CIMG_05401	-5.28466	NCS1 nucleoside transporter
CIMG_00940	-5.28025	protein kinase
CIMG_05611	-5.27947	pre-mRNA splicing factor
CIMG_01284	-5.25986	conserved hypothetical protein
CIMG_04967	-5.25547	conserved hypothetical protein
CIMG_07984	-5.25534	conserved hypothetical protein
CIMG_00067	-5.23666	conserved hypothetical protein
CIMG_06411	-5.23238	a-pheromone processing metallopeptidase Ste23
CIMG_03431	-5.23152	conserved hypothetical protein
CIMG_03315	-5.21012	C6 transcription factor
CIMG_09115	-5.20656	conserved hypothetical protein
CIMG_13106	-5.20639	acyl-CoA oxidase
CIMG_05925	-5.2056	C2H2 transcription factor
CIMG_05760	-5.19703	conserved hypothetical protein
CIMG_11835	-5.16912	ubiquitin C-terminal hydrolase L3
CIMG_08522	-5.16573	protein tyrosine phosphatase
CIMG_00917	-5.16354	C6 finger domain-containing protein
CIMG_09898	-5.14979	TAM domain methyltransferase
CIMG_03786	-5.13228	conserved hypothetical protein
CIMG_02032	-5.1252	conserved hypothetical protein
CIMG_01926	-5.11619	C2H2 domain
CIMG_01158	-5.0753	conserved hypothetical protein
CIMG_01946	-5.07333	GTPase activating protein Sar1
CIMG_03004	-5.06792	conserved hypothetical protein
CIMG_07862	-5.0628	aspartate aminotransferase
CIMG_03725	-5.06074	zinc finger transcription factor pacC
CIMG_03270	-5.05663	conserved hypothetical protein
CIMG_02386	-5.04689	kinesin family protein
CIMG_06139	-5.04138	sterol 24-C-methyltransferase
CIMG_08163	-5.04018	C2H2 finger domain-containing protein
CIMG_13560	-5.03901	conserved hypothetical protein
CIMG_06624	-5.026	ABC transporter
CIMG_09301	-5.01777	conserved hypothetical protein
CIMG_01588	-5.01005	conserved hypothetical protein
CIMG_04535	-4.97313	conserved hypothetical protein
CIMG_01576	-4.9718	mannose-1-phosphate guanylyltransferase
CIMG_10583	-4.96048	hypothetical protein
CIMG_03408	-4.95854	low temperature essential protein 1
CIMG_13501	-4.95499	hypothetical protein
CIMG_11170	-4.94299	predicted protein
CIMG_07819	-4.94141	fatty acid activator Faa4
CIMG_02291	-4.93887	actin binding protein
CIMG_03214	-4.93338	conserved hypothetical protein
CIMG_08821	-4.92995	conserved hypothetical protein
CIMG_06141	-4.92551	anucleate primary sterigmata protein A
CIMG_10770	-4.9088	hypothetical protein
CIMG_03051	-4.89412	amino acid permease
CIMG_03649	-4.88666	rnapii degradation factor def1
CIMG_12692	-4.87824	predicted protein
CIMG_09567	-4.87184	conserved hypothetical protein
CIMG_03403	-4.86881	conserved hypothetical protein
CIMG_03023	-4.83944	conserved hypothetical protein
CIMG_11720	-4.82858	hypothetical protein
CIMG_06300	-4.82739	EF hand domain-containing protein
CIMG_03199	-4.8187	predicted protein
CIMG_01032	-4.80196	conserved hypothetical protein
CIMG_13374	-4.79953	hypothetical protein
CIMG_09689	-4.79819	conserved hypothetical protein
CIMG_12284	-4.79277	calponin
CIMG_11477	-4.79154	hypothetical protein
CIMG_00447	-4.79106	conserved hypothetical protein
CIMG_05192	-4.78948	conserved hypothetical protein
CIMG_08838	-4.78647	acyl-CoA dehydrogenase
CIMG_04675	-4.7805	conserved hypothetical protein
CIMG_08076	-4.77535	Cytochrome b5-like Heme/Steroid binding domain containing protein
CIMG_05082	-4.77268	universal stress protein family domain-containing protein
CIMG_03400	-4.76579	conserved hypothetical protein
CIMG_04808	-4.7604	UDP-N-acetylglucosaminyltransferase
CIMG_09054	-4.76003	SH3 domain-containing protein
CIMG_09507	-4.75494	microtubule associated protein
CIMG_00121	-4.73782	MFS alpha-glucoside transporter
CIMG_07303	-4.73156	prp 4 CRoW domain-containing protein
CIMG_05691	-4.71679	conserved hypothetical protein
CIMG_00896	-4.6982	conserved hypothetical protein
CIMG_11365	-4.69657	MFS nicotinic acid transporter Tna1
CIMG_07521	-4.67289	Protein kinase domain containing protein; serine/threonine protein kinase 24
CIMG_06588	-4.65443	conserved hypothetical protein
CIMG_07495	-4.65353	conserved hypothetical protein
CIMG_04186	-4.64799	conserved hypothetical protein
CIMG_04027	-4.64622	serine/threonine-protein kinase ssp1
CIMG_07099	-4.61687	actin-interacting protein
CIMG_02193	-4.60953	cytoskeleton assembly control protein Sla1
CIMG_03198	-4.59113	C6 finger domain-containing protein
CIMG_03871	-4.57168	conserved hypothetical protein
CIMG_04989	-4.57113	conserved hypothetical protein
CIMG_03267	-4.5534	serine/threonine protein kinase
CIMG_08630	-4.54367	conserved hypothetical protein
CIMG_07337	-4.53778	conserved hypothetical protein
CIMG_03172	-4.53617	conserved hypothetical protein
CIMG_13042	-4.53366	conserved hypothetical protein
CIMG_13095	-4.52456	hypothetical protein
CIMG_07588	-4.52118	Kinase domain containing protein; checkpoint kinase
CIMG_05779	-4.52113	actin associated protein Wsp1
CIMG_02455	-4.51549	conserved hypothetical protein
CIMG_10540	-4.51114	hypothetical protein
CIMG_09408	-4.50663	conserved hypothetical protein
CIMG_01886	-4.50405	conserved hypothetical protein
CIMG_02374	-4.49513	acetamidase
CIMG_04472	-4.49182	conserved hypothetical protein
CIMG_01827	-4.47057	PA domain-containing protein
CIMG_04895	-4.46684	vts1
CIMG_09999	-4.46579	conserved hypothetical protein
CIMG_03496	-4.4652	ATP-dependent rRNA helicase SPB4
CIMG_11096	-4.44904	predicted protein
CIMG_02290	-4.44437	conserved hypothetical protein
CIMG_02284	-4.44011	carboxypeptidase cpdS
CIMG_05106	-4.43913	conserved hypothetical protein
CIMG_03397	-4.42552	oligopeptide transporter
CIMG_12668	-4.42345	hypothetical protein
CIMG_06323	-4.42248	pumilio-family RNA binding repeat protein
CIMG_02806	-4.41478	MIPC synthase
CIMG_09196	-4.40049	rho guanyl nucleotide exchange factor
CIMG_09563	-4.39591	ATP-dependent RNA helicase DED1
CIMG_12639	-4.39523	conserved hypothetical protein
CIMG_02996	-4.38629	conserved hypothetical protein
CIMG_03887	-4.3694	tripeptidyl peptidase SED3
CIMG_09396	-4.36795	C2H2 transcription factor
CIMG_07557	-4.36578	conserved hypothetical protein
CIMG_09805	-4.36429	aldehyde dehydrogenase
CIMG_10136	-4.36407	2-methylcitrate dehydratase
CIMG_08143	-4.36357	protein kinase domain-containing protein
CIMG_03402	-4.35181	conserved hypothetical protein
CIMG_01204	-4.34139	protein kinase
CIMG_03066	-4.33338	conserved hypothetical protein
CIMG_04775	-4.33079	conserved hypothetical protein
CIMG_01401	-4.31714	benzoate 4-monooxygenase cytochrome P450
CIMG_07100	-4.30161	PAB1 binding protein
CIMG_07054	-4.30011	conserved hypothetical protein
CIMG_05570	-4.29901	FAD binding domain-containing protein
CIMG_05955	-4.29691	HAD superfamily hydrolase
CIMG_06208	-4.29325	conserved hypothetical protein
CIMG_06726	-4.27835	3-methylcrotonyl-CoA carboxylase subunit alpha
CIMG_03025	-4.27737	conserved hypothetical protein
CIMG_00897	-4.25009	conserved hypothetical protein
CIMG_01972	-4.2492	protein-tyrosine phosphatase
CIMG_01129	-4.24513	MFS monocarboxylate transporter
CIMG_07552	-4.24056	phenylacetyl-CoA ligase
CIMG_10651	-4.23426	vacuolar H+\/Ca2+ exchanger
CIMG_11238	-4.22494	forkhead domain-containing protein
CIMG_04468	-4.21748	conserved hypothetical protein
CIMG_00874	-4.2162	NAD-dependent malic enzyme
CIMG_05647	-4.20961	class III chitin synthase
CIMG_01653	-4.20912	conserved hypothetical protein
CIMG_06293	-4.2026	conserved hypothetical protein
CIMG_01357	-4.19865	2-oxoisovalerate dehydrogenase alpha subunit
CIMG_05960	-4.19761	conserved hypothetical protein
CIMG_03161	-4.18944	alanine racemase TOXG
CIMG_09572	-4.18258	clathrin heavy chain
CIMG_01010	-4.1693	C6 finger domain-containing protein
CIMG_01420	-4.16785	mechanosensitive ion channel family protein
CIMG_07006	-4.16315	COPII-coated vesicle protein SurF4/Erv29
CIMG_11316	-4.15966	secretory phospholipase A2
CIMG_00536	-4.15647	conserved hypothetical protein
CIMG_04922	-4.14697	cytochrome P450 oxidoreductase
CIMG_12697	-4.14538	predicted protein
CIMG_04665	-4.14498	conserved hypothetical protein
CIMG_08909	-4.14471	serine protein kinase Sky1
CIMG_06181	-4.14101	pyridoxine biosynthesis protein PDX1
CIMG_06003	-4.1273	SNF2 family helicase/ATPase
CIMG_11271	-4.1267	predicted protein
CIMG_04495	-4.11701	ras GTPase activating protein
CIMG_04918	-4.11572	plasma membrane phosphatase required for sodium stress response
CIMG_05818	-4.11389	GNAT family acetyltransferase
CIMG_09183	-4.11199	dynein heavy chain
CIMG_09899	-4.10606	cytochrome p450
CIMG_09636	-4.10584	conserved hypothetical protein
CIMG_04517	-4.10517	conserved hypothetical protein
CIMG_13319	-4.09868	predicted protein
CIMG_08761	-4.09512	conserved hypothetical protein
CIMG_03219	-4.09183	fungal specific transcription factor domain-containing protein
CIMG_12689	-4.0898	CCAAT-binding transcription factor subunit HAPB
CIMG_01047	-4.08499	transcription factor RfeD
CIMG_01661	-4.08378	autophagy regulatory protein Atg2
CIMG_09145	-4.07701	conserved hypothetical protein
CIMG_07007	-4.07532	conserved hypothetical protein
CIMG_12417	-4.07077	kinesin family protein
CIMG_03947	-4.03501	serine/threonine protein kinase
CIMG_11468	-4.0318	aminotransferase
CIMG_06831	-4.02571	phosphoinositide-specific phospholipase C
CIMG_11156	-4.02363	conserved hypothetical protein
CIMG_01657	-4.02226	conserved hypothetical protein
CIMG_09127	-4.01761	microsomal dipeptidase
CIMG_02811	-4.01747	conserved hypothetical protein
CIMG_00764	-4.00982	RNA binding protein Jsn1
CIMG_02042	-4.00387	conserved hypothetical protein
CIMG_00087	-4.00238	NsdD
CIMG_13059	-3.9935	nitrogen metabolite repression regulator NmrA
CIMG_09740	-3.98711	conserved hypothetical protein
CIMG_10184	-3.9862	RING finger protein
CIMG_00080	-3.97929	TAM domain methyltransferase
CIMG_04567	-3.97919	WD repeat protein
CIMG_03602	-3.97657	Ran1-like protein kinase
CIMG_04103	-3.972	cytokenesis protein seoH
CIMG_11469	-3.97099	GYF domain-containing protein
CIMG_08647	-3.96793	AN1 zinc finger protein
CIMG_07048	-3.96659	PHD finger domain-containing protein
CIMG_05090	-3.9571	conserved hypothetical protein
CIMG_08220	-3.95546	serine/threonine protein kinase ATG1
CIMG_13195	-3.94931	predicted protein
CIMG_04045	-3.93745	conserved hypothetical protein
CIMG_02466	-3.93436	ubiquitin C-terminal hydrolase
CIMG_03411	-3.93085	conserved hypothetical protein
CIMG_03303	-3.93026	AMP binding domain-containing protein
CIMG_10630	-3.92307	hypothetical protein
CIMG_03546	-3.92221	conserved hypothetical protein
CIMG_09588	-3.88038	amino acid transporter
CIMG_03252	-3.8795	aldehyde dehydrogenase
CIMG_05398	-3.87784	conserved hypothetical protein
CIMG_04329	-3.86173	conserved hypothetical protein
CIMG_09328	-3.86017	conserved hypothetical protein
CIMG_03320	-3.85898	DNA replication initiation factor Cdc45
CIMG_11738	-3.85818	MATH and UCH domain-containing protein
CIMG_06716	-3.85508	conserved hypothetical protein
CIMG_01961	-3.85351	ketoreductase
CIMG_00437	-3.84754	pre-mRNA splicing factor
CIMG_03585	-3.83464	RING finger domain-containing protein
CIMG_04887	-3.82904	mitochondrial protein import protein MAS5
CIMG_03316	-3.81859	acetyltransferase
CIMG_03723	-3.81676	C6 transcription factor
CIMG_07799	-3.81222	ran-binding protein
CIMG_06076	-3.81194	tho2 protein
CIMG_06932	-3.80515	MAP kinase kinase kinase SskB
CIMG_12431	-3.7946	WD domain-containing protein
CIMG_01166	-3.7924	3-methyl-2-oxobutanoate dehydrogenase
CIMG_00754	-3.79004	conserved hypothetical protein
CIMG_04107	-3.78992	oxalate decarboxylase
CIMG_12306	-3.78146	conserved hypothetical protein
CIMG_10170	-3.77805	COPII coat assembly protein SEC16
CIMG_00638	-3.76736	zinc knuckle transcription factor
CIMG_00339	-3.76432	phosphate:H+ symporter
CIMG_01453	-3.76115	sphinganine-1-phosphate aldolase BST1
CIMG_09807	-3.76015	MFS multidrug transporter
CIMG_00614	-3.75097	methylmalonate-semialdehyde dehydrogenase
CIMG_08090	-3.74926	SSOII
CIMG_09098	-3.74379	conserved hypothetical protein
CIMG_13010	-3.74294	serine/threonine protein kinase
CIMG_09513	-3.74138	C2H2 finger domain-containing protein
CIMG_02684	-3.74047	transcription factor tfiiib component
CIMG_04531	-3.73851	polarized growth protein
CIMG_01595	-3.73712	conserved hypothetical protein
CIMG_07357	-3.73474	phosphate-repressible phosphate permease
CIMG_07003	-3.72519	conserved hypothetical protein
CIMG_02171	-3.71707	C2H2 finger domain-containing protein
CIMG_01362	-3.71649	cell surface protein
CIMG_06334	-3.71628	conserved hypothetical protein
CIMG_01428	-3.71402	small oligopeptide transporter
CIMG_01164	-3.71369	HECT domain-containing protein
CIMG_00034	-3.71254	ABC multidrug transporter Mdr1
CIMG_01418	-3.70877	ABC transporter
CIMG_13327	-3.70765	hypothetical protein
CIMG_13171	-3.701	conserved hypothetical protein
CIMG_02082	-3.69617	chitin synthase activator
CIMG_04487	-3.6926	cell polarity protein
CIMG_03462	-3.68947	GTPase activating protein
CIMG_05652	-3.68514	conserved hypothetical protein
CIMG_09240	-3.68461	MYND domain-containing protein
CIMG_09488	-3.68357	glutathione S-transferase
CIMG_02434	-3.68296	conserved hypothetical protein
CIMG_01923	-3.6806	conserved hypothetical protein
CIMG_13027	-3.67621	predicted protein
CIMG_07266	-3.66908	RhoGAP domain-containing protein
CIMG_09378	-3.66883	conserved hypothetical protein
CIMG_02279	-3.66668	CAS1
CIMG_00643	-3.66227	SreP protein
CIMG_03180	-3.64862	conserved hypothetical protein
CIMG_06846	-3.64389	PBSP domain-containing protein
CIMG_06848	-3.6382	STU1
CIMG_05544	-3.63659	conserved hypothetical protein
CIMG_05427	-3.63169	transcriptional corepressor Cyc8
CIMG_07806	-3.63026	conserved hypothetical protein
CIMG_02551	-3.629	MFS monosaccharide transporter
CIMG_04442	-3.62802	dipeptidyl-peptidase IV
CIMG_01382	-3.6263	bZIP transcription factor AP-1/Yap1
CIMG_00640	-3.6199	sugar transporter
CIMG_12901	-3.61915	conserved hypothetical protein
CIMG_02208	-3.61723	conserved hypothetical protein
CIMG_04560	-3.61245	DUF636 domain-containing protein
CIMG_04028	-3.60822	conserved hypothetical protein
CIMG_06337	-3.60184	conserved hypothetical protein
CIMG_07163	-3.598	hydrolase
CIMG_03330	-3.59164	MFS multidrug transporter
CIMG_01626	-3.58834	conserved hypothetical protein
CIMG_04622	-3.58821	CCAAT binding protein HAPC
CIMG_07299	-3.58304	conserved hypothetical protein
CIMG_09781	-3.57668	hypothetical protein
CIMG_06419	-3.57528	inositol polyphosphate phosphatase
CIMG_09542	-3.56605	O-methyltransferase
CIMG_02045	-3.56465	ZZ type zinc finger domain-containing protein
CIMG_07599	-3.56191	MRS7 family protein
CIMG_06137	-3.55998	conserved hypothetical protein
CIMG_03806	-3.5487	conserved hypothetical protein
CIMG_07525	-3.54658	amino acid permease
CIMG_09118	-3.54336	conserved hypothetical protein
CIMG_06179	-3.53936	xaa-Pro aminopeptidase
CIMG_08192	-3.53933	C6 finger domain-containing protein
CIMG_11248	-3.53932	conserved hypothetical protein
CIMG_08918	-3.53726	conserved hypothetical protein
CIMG_00898	-3.53095	phospholipid metabolism enzyme regulator
CIMG_02874	-3.52874	acetyl-CoA acetyltransferase
CIMG_00914	-3.5211	conserved hypothetical protein
CIMG_04010	-3.51909	metacaspase CasA
CIMG_04401	-3.51764	hexokinase-1
CIMG_06555	-3.51715	PHD transcription factor
CIMG_09191	-3.51551	protein kinase
CIMG_07907	-3.51438	mannitol-1-phosphate dehydrogenase
CIMG_11414	-3.51347	PHD finger and BAH domain-containing protein
CIMG_02275	-3.50391	RING finger domain-containing protein
CIMG_09550	-3.50387	MYB and HSA domain-containing protein
CIMG_00223	-3.49777	FAD synthetase
CIMG_04545	-3.49467	bax Inhibitor family protein
CIMG_08179	-3.49117	conserved hypothetical protein
CIMG_00703	-3.49071	pentatricopeptide repeat protein
CIMG_12648	-3.4868	hypothetical protein
CIMG_01261	-3.48505	conserved hypothetical protein
CIMG_08488	-3.48271	lipase/serine esterase
CIMG_05610	-3.47259	conserved hypothetical protein
CIMG_00494	-3.47022	conserved hypothetical protein
CIMG_09801	-3.46697	1,3-beta-glucanosyltransferase Gel2
CIMG_00833	-3.46536	bimA
CIMG_06902	-3.45858	conserved hypothetical protein
CIMG_03889	-3.45262	C6 transcription factor
CIMG_01205	-3.44922	beta-glucosidase 6
CIMG_09773	-3.44737	chitosanase
CIMG_00744	-3.44646	conserved hypothetical protein
CIMG_13325	-3.44362	hypothetical protein
CIMG_09407	-3.44024	cell division control protein Cdc48
CIMG_01034	-3.43902	conserved hypothetical protein
CIMG_01590	-3.4364	conserved hypothetical protein
CIMG_03868	-3.41976	conserved hypothetical protein
CIMG_09362	-3.41457	conserved hypothetical protein
CIMG_05233	-3.41064	conserved hypothetical protein
CIMG_08837	-3.4083	transcription initiation protein spt5
CIMG_02860	-3.40662	chitinase 3
CIMG_08966	-3.4035	nuclear localization protein
CIMG_02560	-3.38547	conserved hypothetical protein
CIMG_03744	-3.38378	conserved hypothetical protein
CIMG_10246	-3.36688	C6 transcription factor Prf
CIMG_09469	-3.35677	protein kinase
CIMG_04358	-3.35045	conserved hypothetical protein
CIMG_02430	-3.34826	conserved hypothetical protein
CIMG_13700	-3.33966	predicted protein
CIMG_11204	-3.33836	predicted protein
CIMG_07580	-3.3343	conserved hypothetical protein
CIMG_02210	-3.33123	nucleolar protein 12
CIMG_12790	-3.32737	conserved hypothetical protein
CIMG_02067	-3.32679	conserved hypothetical protein
CIMG_06132	-3.32407	SH3 domain signaling protein
CIMG_01864	-3.31365	conserved hypothetical protein
CIMG_04215	-3.31178	conserved hypothetical protein
CIMG_07863	-3.31151	conserved hypothetical protein
CIMG_05496	-3.31025	CBF/NF-Y family transcription factor
CIMG_10937	-3.30383	conserved hypothetical protein
CIMG_05771	-3.30343	MFS multidrug transporter
CIMG_03477	-3.30336	predicted protein
CIMG_09691	-3.30326	ATP-citrate-lyase
CIMG_12761	-3.29762	conserved hypothetical protein
CIMG_00475	-3.295	nipsnap family protein
CIMG_01383	-3.29377	Ser/Thr protein phosphatase
CIMG_01004	-3.28252	double-strand-break repair protein rad21
CIMG_12622	-3.27977	predicted protein
CIMG_08071	-3.27683	TAM domain methyltransferase
CIMG_07116	-3.27647	conserved hypothetical protein
CIMG_08480	-3.27277	transcription initiation factor IIF subunit alpha
CIMG_06784	-3.27264	conserved hypothetical protein
CIMG_07507	-3.27231	alpha,alpha-trehalose phosphate synthase subunit TPS3
CIMG_11748	-3.26959	conserved hypothetical protein
CIMG_13387	-3.26555	hypothetical protein
CIMG_00337	-3.26344	phosphopantothenate-cysteine ligase
CIMG_01159	-3.26164	general amidase GmdA
CIMG_11186	-3.25496	conserved hypothetical protein
CIMG_04521	-3.23812	conserved hypothetical protein
CIMG_03733	-3.23706	conserved hypothetical protein
CIMG_09566	-3.23474	ornithine decarboxylase
CIMG_03301	-3.23234	ATP-dependent RNA helicase DRS1
CIMG_11069	-3.21912	hypothetical protein
CIMG_11545	-3.21006	fructose-2,6-bisphosphatase
CIMG_03522	-3.20201	stomatin family protein
CIMG_06322	-3.20091	conserved hypothetical protein
CIMG_05494	-3.19845	conserved hypothetical protein
CIMG_04317	-3.19677	extracellular matrix protein
CIMG_09406	-3.1925	conserved hypothetical protein
CIMG_01224	-3.19214	BTB domain and ankyrin repeat protein
CIMG_00297	-3.19212	conserved hypothetical protein
CIMG_07813	-3.19177	DNA-directed RNA polymerase II polypeptide
CIMG_01169	-3.18891	DUF21 and CBS domain-containing protein
CIMG_09443	-3.1848	SWI-SNF complex subunit
CIMG_13410	-3.18124	KH domain-containing protein
CIMG_06432	-3.17479	RNA binding protein
CIMG_03136	-3.17376	MFS transporter
CIMG_13722	-3.1661	SH3 domain-containing protein
CIMG_08900	-3.15833	activating signal cointegrator 1 complex subunit 3
CIMG_04963	-3.15455	siderophore biosynthesis protein
CIMG_07431	-3.15422	conserved hypothetical protein
CIMG_03831	-3.15205	spindle pole body component
CIMG_07927	-3.14911	conserved hypothetical protein
CIMG_04025	-3.14857	C2H2 type zinc finger domain-containing protein
CIMG_11934	-3.14429	conserved hypothetical protein
CIMG_06649	-3.14284	short chain dehydrogenase
CIMG_03175	-3.13946	glucanase
CIMG_07658	-3.13526	MFS drug transporter
CIMG_01222	-3.13184	autophagy protein Atg13
CIMG_00827	-3.13143	acetyl-CoA carboxylase
CIMG_12620	-3.13036	hypothetical protein
CIMG_03164	-3.12951	MFS transporter
CIMG_06584	-3.12843	conserved hypothetical protein
CIMG_10292	-3.12769	cation transport ATPase
CIMG_05213	-3.12724	conserved hypothetical protein
CIMG_05908	-3.12709	cell wall biogenesis protein Mhp1
CIMG_04522	-3.12579	F-box domain-containing protein
CIMG_03694	-3.12517	conserved hypothetical protein
CIMG_01909	-3.12329	camp independent regulatory protein
CIMG_12094	-3.12298	hypothetical protein
CIMG_08288	-3.11505	aminopeptidase
CIMG_04470	-3.11462	membrane bound C2 domain-containing protein
CIMG_13000	-3.11089	conserved hypothetical protein
CIMG_05527	-3.10573	small oligopeptide transporter
CIMG_06180	-3.10571	KapN
CIMG_11073	-3.1053	hypothetical protein
CIMG_02550	-3.10332	O-mannosyl transferase pmtA-Aspergillus niger
CIMG_09518	-3.09814	cell division control protein Cdc25
CIMG_04796	-3.09519	conserved hypothetical protein
CIMG_03469	-3.09394	conserved hypothetical protein
CIMG_03748	-3.09005	F-box and WD40 domain-containing protein
CIMG_04660	-3.08734	cellular morphogenesis protein
CIMG_13465	-3.08466	hypothetical protein
CIMG_09696	-3.08443	proline-rich antigen
CIMG_03857	-3.08223	serine/threonine protein kinase
CIMG_04445	-3.08149	C6 transcription factor
CIMG_05746	-3.08096	conserved hypothetical protein
CIMG_03963	-3.07944	conserved hypothetical protein
CIMG_02457	-3.07861	armadillo repeat protein
CIMG_01313	-3.0785	fumarylacetoacetase
CIMG_08744	-3.07455	conserved hypothetical protein
CIMG_04820	-3.06505	epimerase/dehydratase
CIMG_09812	-3.06427	conserved hypothetical protein
CIMG_06050	-3.05873	transcription factor steA
CIMG_06761	-3.05717	salicylate hydroxylase
CIMG_01097	-3.05633	sister chromatid separation protein
CIMG_02219	-3.0507	conserved hypothetical protein
CIMG_02369	-3.04592	serine threonine protein kinase
CIMG_07487	-3.03456	conserved hypothetical protein
CIMG_08707	-3.03001	conserved hypothetical protein
CIMG_02517	-3.027	STR2
CIMG_02679	-3.02569	mitochondrial translation optimization protein
CIMG_06150	-3.02517	PAP/25A associated domain family
CIMG_06490	-3.02506	conserved hypothetical protein
CIMG_03105	-3.02235	TAM domain methyltransferase
CIMG_00822	-3.02058	ZIP metal ion transporter
CIMG_07817	-3.02036	conserved hypothetical protein
CIMG_03040	-3.01986	conserved hypothetical protein
CIMG_06849	-3.01838	conserved hypothetical protein
CIMG_00818	-3.01741	guanyl-nucleotide exchange factor
CIMG_00580	-3.00533	conserved hypothetical protein
CIMG_06101	-2.9976	WD repeat protein
CIMG_09493	-2.9947	translation initiation factor 4B
CIMG_08144	-2.99298	lon proteinase
CIMG_07653	-2.99111	conserved hypothetical protein
CIMG_12823	-2.98375	predicted protein
CIMG_12888	-2.9825	hypothetical protein
CIMG_06522	-2.97049	NADH pyrophosphatase
CIMG_09823	-2.97047	benzoate 4-monooxygenase cytochrome P450
CIMG_02872	-2.96669	conserved hypothetical protein
CIMG_08969	-2.95954	conserved hypothetical protein
CIMG_09962	-2.95607	VelB
CIMG_08620	-2.95575	conserved hypothetical protein
CIMG_03427	-2.9538	sensor histidine kinase/response regulator
CIMG_12754	-2.95191	kelch-domain-containing protein
CIMG_08642	-2.95171	conserved hypothetical protein
CIMG_08860	-2.94928	regulatory protein Ral2
CIMG_05661	-2.94373	conserved hypothetical protein
CIMG_03671	-2.94139	conserved hypothetical protein
CIMG_04080	-2.94065	KH domain-containing protein
CIMG_03178	-2.93697	conserved hypothetical protein
CIMG_06464	-2.9365	protein phosphatase regulatory subunit
CIMG_07091	-2.92668	LIM domain-containing protein
CIMG_04747	-2.92608	cell cycle inhibitor Nif1
CIMG_04167	-2.92456	dDENN domain-containing protein
CIMG_13099	-2.92212	predicted protein
CIMG_08654	-2.91965	blasticidin S deaminase
CIMG_08549	-2.9114	HSF-type DNA-binding domain-containing protein
CIMG_13704	-2.90726	conserved hypothetical protein
CIMG_07513	-2.90635	conserved hypothetical protein
CIMG_10067	-2.90603	2-dehydropantoate 2-reductase
CIMG_11630	-2.90517	predicted protein
CIMG_11727	-2.90367	NADH-ubiquinone oxidoreductase 78 kDa subunit
CIMG_02492	-2.90263	proline-rich antigen 3
CIMG_03675	-2.89723	LipA and NB-ARC domain-containing protein
CIMG_01416	-2.89615	conserved hypothetical protein
CIMG_08039	-2.89346	integral membrane protein
CIMG_04904	-2.88889	conserved hypothetical protein
CIMG_09428	-2.88733	conserved hypothetical protein
CIMG_02467	-2.88287	RING finger domain-containing protein
CIMG_07960	-2.87931	ABC multidrug transporter
CIMG_12532	-2.87739	conserved hypothetical protein
CIMG_03476	-2.87602	conserved hypothetical protein
CIMG_06197	-2.87365	multidrug resistance protein MDR
CIMG_03750	-2.87132	cation-transporting ATPase
CIMG_04510	-2.86843	conserved hypothetical protein
CIMG_00440	-2.86711	palmitoyltransferase erf2
CIMG_06055	-2.86328	5-aminolevulinate synthase
CIMG_00765	-2.86319	asparaginyl-tRNA synthetase
CIMG_12679	-2.85768	conserved hypothetical protein
CIMG_01786	-2.85428	metal homeostatis protein bsd2
CIMG_12336	-2.85367	WD repeat protein
CIMG_10214	-2.85165	GTPase activating protein
CIMG_08452	-2.84874	glycine dehydrogenase
CIMG_01542	-2.83815	proteasome activator subunit 4
CIMG_03118	-2.83657	conserved hypothetical protein
CIMG_02828	-2.8359	nuclear serine protease HtrA2/Nma111
CIMG_08150	-2.82014	carbon catabolite repressor
CIMG_01597	-2.81911	2-oxoglutarate dehydrogenase E1 component
CIMG_03727	-2.81706	forkhead box protein C2
CIMG_00202	-2.81673	conserved hypothetical protein
CIMG_09421	-2.80539	conserved hypothetical protein
CIMG_01783	-2.80484	ubiquitin C-terminal hydrolase
CIMG_08771	-2.79714	myosin I heavy chain
CIMG_10817	-2.78877	predicted protein
CIMG_09156	-2.78455	37S ribosomal protein S5
CIMG_04732	-2.78365	HHE domain-containing protein
CIMG_00566	-2.78321	C6 finger domain-containing protein
CIMG_00828	-2.77558	conserved hypothetical protein
CIMG_05947	-2.77525	cell division control protein 14
CIMG_02335	-2.77327	conserved hypothetical protein
CIMG_03728	-2.76847	conserved hypothetical protein
CIMG_03474	-2.76358	deacetylase complex subunit Sds3
CIMG_05623	-2.74338	carbon catabolite derepressing protein kinase Snf1
CIMG_13398	-2.73174	predicted protein
CIMG_09272	-2.72426	translation initiation factor eif-2b delta subunit
CIMG_09818	-2.71823	serine/threonine-protein phosphatase
CIMG_10503	-2.71685	RNA binding protein MSSP-2
CIMG_01531	-2.71585	conserved hypothetical protein
CIMG_00928	-2.71396	Ras2
CIMG_09034	-2.71076	conserved hypothetical protein
CIMG_00136	-2.70979	dual specificity tyrosine-phosphorylation regulated kinase 2
CIMG_09063	-2.66908	conserved hypothetical protein
CIMG_07139	-2.66284	protein phosphatase 2C
CIMG_07534	-2.66265	rho guanyl nucleotide exchange factor
CIMG_00495	-2.65749	conserved hypothetical protein
CIMG_01316	-2.65243	biotin synthase
CIMG_01686	-2.65054	spindle pole body component
CIMG_10165	-2.64852	aflatoxin efflux pump protein
CIMG_12705	-2.64533	conserved hypothetical protein
CIMG_03466	-2.64276	conserved hypothetical protein
CIMG_03006	-2.63931	conserved hypothetical protein
CIMG_06978	-2.63779	myosin class II heavy chain
CIMG_00782	-2.63564	siderophore iron transporter mirC
CIMG_06872	-2.63165	TMEM1 family protein
CIMG_00216	-2.62593	copper amine oxidase
CIMG_09025	-2.62475	conserved hypothetical protein
CIMG_02251	-2.61796	AAA family ATPase
CIMG_03418	-2.61691	conserved hypothetical protein
CIMG_00714	-2.61537	phosphomevalonate kinase
CIMG_08471	-2.61457	conserved hypothetical protein
CIMG_06234	-2.61035	conserved hypothetical protein
CIMG_01183	-2.60753	conserved hypothetical protein
CIMG_10215	-2.60405	mRNA binding protein Pumilio 2
CIMG_07821	-2.59996	conserved hypothetical protein
CIMG_11876	-2.59242	conserved hypothetical protein
CIMG_10258	-2.58968	SFT2 domain-containing protein
CIMG_12799	-2.58575	vacuolar sorting-associated protein
CIMG_08045	-2.58127	chromosome segregation protein Spc105
CIMG_03863	-2.57774	DnaJ and TPR domain-containing protein
CIMG_11568	-2.57266	hypothetical protein
CIMG_09463	-2.57035	conserved hypothetical protein
CIMG_01157	-2.56905	conserved hypothetical protein
CIMG_03762	-2.56665	conserved hypothetical protein
CIMG_11540	-2.55958	conserved hypothetical protein
CIMG_10536	-2.55698	MFS transporter
CIMG_03716	-2.5561	heat shock protein 30
CIMG_09160	-2.55552	transcription factor TFIIH subunit Tfb4
CIMG_06654	-2.55272	DUF1688 domain-containing protein
CIMG_05565	-2.55214	citrinin biosynthesis oxydoreductase CtnB
CIMG_11829	-2.55082	myosin type II heavy chain
CIMG_01709	-2.55064	conserved hypothetical protein
CIMG_01349	-2.54453	conserved hypothetical protein
CIMG_11066	-2.54148	hypothetical protein
CIMG_08814	-2.53795	conserved hypothetical protein
CIMG_06245	-2.53738	conserved hypothetical protein
CIMG_06692	-2.53613	conserved hypothetical protein
CIMG_07171	-2.53364	conserved hypothetical protein
CIMG_07872	-2.51757	protein kinase domain-containing protein
CIMG_01132	-2.51511	HEAT repeat protein
CIMG_01565	-2.51132	F-box and WD domain-containing protein
CIMG_08863	-2.50948	conserved hypothetical protein
CIMG_01627	-2.50887	iron-sulfur cluster assembly associated protein Nar1
CIMG_01228	-2.50738	conserved hypothetical protein
CIMG_01598	-2.50319	PHD finger domain-containing protein
CIMG_13401	-2.50173	hypothetical protein
CIMG_00724	-2.5017	Sec1 family superfamily
CIMG_13538	-2.49562	predicted protein
CIMG_09522	-2.48706	FAD binding domain-containing protein
CIMG_08641	-2.4853	conserved hypothetical protein
CIMG_01384	-2.48501	patched sphingolipid transporter
CIMG_04094	-2.48234	DNA mismatch repair protein
CIMG_04070	-2.48157	conserved hypothetical protein
CIMG_00458	-2.47185	lipoic acid synthetase
CIMG_06925	-2.4533	P-type calcium ATPase
CIMG_04147	-2.43535	C2H2 finger domain-containing protein
CIMG_07634	-2.42986	conserved hypothetical protein
CIMG_02694	-2.42952	6-phosphogluconate dehydrogenase
CIMG_04951	-2.4286	conserved hypothetical protein
CIMG_00171	-2.40818	integral membrane protein
CIMG_09531	-2.40419	DEAD/DEAH box helicase
CIMG_11489	-2.40405	intracellular protein transporter
CIMG_05588	-2.402	conserved hypothetical protein
CIMG_03494	-2.39102	phosphatidate cytidylyltransferase
CIMG_10154	-2.37926	MFS transporter
CIMG_05043	-2.36812	phosphatidylinositol 4-kinase type II subunit alpha
CIMG_01682	-2.3507	cell division control protein 4
CIMG_01406	-2.34739	DNA repair protein Pso2/Snm1
CIMG_03223	-2.34655	heat shock protein CLPA
CIMG_09564	-2.34468	conserved hypothetical protein
CIMG_08636	-2.34172	conserved hypothetical protein
CIMG_00516	-2.33919	20S cyclosome subunit
CIMG_03490	-2.32861	conserved hypothetical protein
CIMG_01839	-2.3188	leucine Rich Repeat domain-containing protein
CIMG_06793	-2.30983	conserved hypothetical protein
CIMG_12203	-2.26468	hypothetical protein
CIMG_07472	-2.25814	conserved hypothetical protein
CIMG_03970	-2.25247	conserved hypothetical protein
CIMG_05995	-2.24971	4-aminobutyrate aminotransferase
CIMG_00070	-2.24398	conserved hypothetical protein
CIMG_13176	-2.22373	conserved hypothetical protein
CIMG_05388	-2.15371	midasin
Day 8 spherules vs mycelia upregulated
Gene_ID	Fold_Change	Name
CIMG_10024	58.5678	ethanolamine utilization protein EutQ
CIMG_02628	34.8212	Polysaccharide deacetylase
CIMG_13707	31.2665	predicted
CIMG_10264	30.2384	aldol keto reductase
CIMG_01809	27.941	aldol keto reductase
CIMG_09583	26.3595	conserved hypothetical
CIMG_08103	25.7182	opsin
CIMG_11522	22.5052	predicted
CIMG_10020	21.4658	glutamate decarboxylase
CIMG_01324	21.448	conserved hypothetical
CIMG_01935	20.3163	calcofluor white hypersensitive protein
CIMG_13581	19.9119	predicted
CIMG_13230	19.7427	predicted
CIMG_06108	17.2377	peroxisomal copper amine oxidase
CIMG_07166	17.0819	Patatin-like phospholipase family protein
CIMG_10697	17.0153	predicted
CIMG_02651	16.8486	conserved hypothetical
CIMG_04096	16.3798	predicted
CIMG_02166	16.1629	GPR1/FUN34/YaaH-class plasma membrane protein
CIMG_09765	15.748	oxidoreductase,short chain dehydrogenase
CIMG_00509	15.2253	predicted
CIMG_02491	14.7995	Phosphatidylserine decarboxylase
CIMG_09539	14.4968	conserved hypothetical
CIMG_10013	13.8542	Hydroxyneurosporene synthase
CIMG_01517	13.4979	manganese transporter pdt1 (nramp)
CIMG_09764	13.4639	ABC drug resistance
CIMG_06683	13.1867	DUF1479
CIMG_05555	12.6941	predicted
CIMG_03909	12.289	Alpha/beta hydrolase
CIMG_10600	12.1273	predicted
CIMG_04558	12.1167	Proline dehydrogenase
CIMG_03552	12.0242	predicted
CIMG_09471	11.9843	central domain of tyrosinase
CIMG_04614	11.9157	Flavin-binding monooxygenase-like family protein
CIMG_12396	11.7649	predicted
CIMG_08245	11.6819	conserved hypothetical
CIMG_10109	11.6515	Alcohol dehydrogenase
CIMG_02819	11.2888	conserved hypothetical
CIMG_06250	11.2259	conserved hypothetical
CIMG_10037	11.1121	Ctr copper transporter family
CIMG_03001	10.6406	MFS sugar porter
CIMG_13157	10.6248	predicted
CIMG_01508	10.6237	C2 domain containing protein
CIMG_07913	10.3501	conserved hypothetical
CIMG_09478	10.2297	AP endonuclease family 2
CIMG_07295	10.16	DUF3812
CIMG_04551	9.98814	Conidiation protein 6
CIMG_06702	9.61433	DUF3445
CIMG_03860	9.45099	conserved hypothetical
CIMG_00330	9.4296	Methyltransferase, putative (Coccidioides posadasii (strain C735))
CIMG_00646	9.33499	conserved hypothetical
CIMG_01273	9.25103	sulfate permease
CIMG_13158	9.17623	conserved hypothetical
CIMG_07738	9.14468	conserved hypothetical
CIMG_10002	9.02841	conserved hypothetical
CIMG_09477	9.01296	cyanate hydratase
CIMG_01120	8.99116	long chain base Stimulates Phosphorylation
CIMG_11555	8.9371	conserved hypothetical
CIMG_12789	8.93335	conserved hypothetical
CIMG_09753	8.89566	ABC multidrug transporter
CIMG_12851	8.78953	conserved hypothetical
CIMG_07815	8.67027	short chain dehydrogenase/reductase
CIMG_03209	8.32082	homoserine O-acetyltransferase
CIMG_05627	8.24767	conserved hypothetical
CIMG_00352	8.23351	amino acid permease
CIMG_09749	8.19372	conserved hypothetical
CIMG_08017	8.06484	nitrate reductase, Oxidoreductase molybdopterin binding domain containing protein
CIMG_11064	8.00679	pyridine nucleotide-disulfide oxidoreductase
CIMG_06427	7.93057	sulfite oxidase
CIMG_11655	7.92912	conserved hypothetical
CIMG_00427	7.86204	N-acylethanolamine amidohydrolase
CIMG_08422	7.70522	Peptidyl-prolyl cis-trans isomerase (Coccidioides posadasii
CIMG_11264	7.65427	conserved hypothetical
CIMG_06062	7.63232	conserved hypothetical
CIMG_08671	7.44741	conserved hypothetical
CIMG_10007	7.43949	conserved hypothetical
CIMG_11290	7.39111	predicted
CIMG_08248	7.21405	predicted
CIMG_05456	7.17961	conserved hypothetical
CIMG_06542	7.15983	conserved hypothetical
CIMG_00299	7.13372	conserved hypothetical
CIMG_10709	7.12346	conserved hypotheticalch
CIMG_02669	7.0487	conserved hypothetical
CIMG_01569	7.0408	D-isomer specific 2-hydroxyacid dehyd... (Coccidioides posadasii (strain C735))
CIMG_05599	6.98845	conserved hypothetical
CIMG_06071	6.96865	MFS
CIMG_05852	6.96391	Fasciclin domain containing protein (Coccidioides posadasii (strain C735))
CIMG_05377	6.9596	Phosphatase regulatory subunit family... (Coccidioides posadasii (strain C735))
CIMG_01333	6.81807	conserved hypothetical
CIMG_04756	6.81264	Y20- Flovodoxin domain
CIMG_02793	6.80861	GPR1/FUN34/yaaH family protein (Coccidioides posadasii (strain C735))
CIMG_08310	6.79766	MFS
CIMG_03781	6.66688	conserved hypothetical
CIMG_05758	6.65672	similar to parasitic phase specific protein-1
CIMG_01211	6.64115	MFS
CIMG_05622	6.57586	Non-classical export protein, putative (Coccidioides posadasii (strain C735))
CIMG_12800	6.56533	conserved hypothetical
CIMG_01216	6.5607	conserved hypothetical
CIMG_06251	6.50718	conserved hypothetical
CIMG_09750	6.42222	polyketide syntase
CIMG_11662	6.40849	hypothetical protein
CIMG_00641	6.40519	conserved hypothetical protein
CIMG_07061	6.39703	conserved hypothetical protein
CIMG_05899	6.36942	sulfite transporter Ssu1
CIMG_12822	6.34974	conserved hypothetical protein
CIMG_05892	6.19375	conserved hypothetical protein
CIMG_13047	6.16902	hypothetical protein
CIMG_08474	6.10022	conserved hypothetical protein
CIMG_04331	6.05535	conserved hypothetical protein
CIMG_03083	6.0424	auxin Efflux Carrier superfamily
CIMG_03881	6.02526	conserved hypothetical protein
CIMG_08014	6.02429	conserved hypothetical protein
CIMG_10064	5.99638	conserved hypothetical protein
CIMG_03352	5.93198	short chain dehydrogenase
CIMG_12516	5.92766	hypothetical protein
CIMG_06994	5.88408	Cu-Zn superoxide dismutase
CIMG_12906	5.87588	hypothetical protein
CIMG_09097	5.87067	conserved hypothetical protein
CIMG_02660	5.84747	flavin-containing amine oxidasedehydrogenase
CIMG_11467	5.82941	hypothetical protein
CIMG_13290	5.80143	conserved hypothetical protein
CIMG_10038	5.75101	Ferric reductase like transmembrane component family protein
CIMG_12178	5.71204	hypothetical protein
CIMG_12068	5.69569	multicopper oxidase
CIMG_08398	5.67868	conserved hypothetical protein
CIMG_07274	5.65666	rds1
CIMG_04684	5.63552	Pyridoxal reductase
CIMG_03193	5.49483	D-3-phosphoglycerate dehydrogenase
CIMG_00534	5.46785	Glycerate kinase family
CIMG_01925	5.43803	conserved hypothetical protein
CIMG_00306	5.38139	ubiqutin conjugating enzyme 7 interacting protein
CIMG_09119	5.3425	conserved hypothetical protein
CIMG_02743	5.30383	conserved hypothetical protein
CIMG_02886	5.29858	conserved hypothetical protein
CIMG_01840	5.27474	conserved hypothetical protein
CIMG_08328	5.22338	conserved hypothetical protein
CIMG_10241	5.22328	conserved hypothetical protein
CIMG_03789	5.18534	Pyruvate decarboxylase
CIMG_06417	5.17852	conserved hypothetical protein
CIMG_05918	5.14962	cupin domain-containing protein
CIMG_07701	5.09133	conserved hypothetical protein
CIMG_04897	5.0148	patatin-like phospholipase domain-containing protein
CIMG_02665	5.0084	conserved hypothetical protein
CIMG_03067	5.00258	CHIP6
CIMG_04356	4.96222	Metallo-beta-lactamase superfamily
CIMG_13617	4.95332	conserved hypothetical protein
CIMG_13132	4.95216	predicted protein
CIMG_12969	4.94811	conserved hypothetical protein
CIMG_09404	4.94727	conserved hypothetical protein
CIMG_00533	4.93123	ABC transporter
CIMG_13357	4.92814	conserved hypothetical protein
CIMG_01495	4.91563	xanthine dehydrogenase
CIMG_11719	4.90911	trehalose synthase
CIMG_09486	4.90548	conserved hypothetical protein
CIMG_06807	4.89131	conserved hypothetical protein
CIMG_12142	4.89097	hypothetical protein
CIMG_06559	4.87554	carboxyvinyl-carboxyphosphonate phosphorylmutase
CIMG_04448	4.8405	conserved hypothetical protein
CIMG_10021	4.81267	C6 finger domain-containing protein
CIMG_10129	4.79816	oligopeptide transporter
CIMG_07905	4.78415	serine/threonine protein kinase
CIMG_10589	4.76645	LYR family protein
CIMG_11558	4.75068	conserved hypothetical protein
CIMG_12356	4.75043	predicted protein
CIMG_06041	4.74942	conserved hypothetical protein
CIMG_13129	4.72815	conserved hypothetical protein
CIMG_00505	4.72357	conserved hypothetical protein
CIMG_03068	4.71511	conserved hypothetical protein
CIMG_10304	4.69837	conserved hypothetical protein
CIMG_04351	4.6334	cellobiose dehydrogenase
CIMG_07189	4.62551	conserved hypothetical protein
CIMG_05914	4.61664	conserved hypothetical protein
CIMG_00535	4.60664	MFS multidrug transporter
CIMG_07849	4.60381	conserved hypothetical protein
CIMG_03131	4.57792	conserved hypothetical protein
CIMG_05654	4.56289	conserved hypothetical protein
CIMG_12387	4.50639	hypothetical protein
CIMG_06520	4.50185	conserved hypothetical protein
CIMG_01976	4.45859	conserved hypothetical protein
CIMG_12611	4.43605	hypothetical protein
CIMG_01377	4.4106	lipase/esterase
CIMG_13621	4.40723	hypothetical protein
CIMG_11895	4.40343	conserved hypothetical protein
CIMG_04613	4.38581	SOWgp
CIMG_06188	4.35886	Cytochrome P450 family protein
CIMG_05482	4.33937	conserved hypothetical protein
CIMG_13552	4.33725	predicted protein
CIMG_04688	4.33194	conserved hypothetical protein
CIMG_03954	4.3141	hypothetical protein
CIMG_05247	4.31016	conserved hypothetical protein
CIMG_00611	4.29243	conserved hypothetical protein
CIMG_11382	4.27009	hypothetical protein
CIMG_01117	4.26329	conserved hypothetical protein
CIMG_00354	4.21889	succinate-semialdehyde dehydrogenase
CIMG_10032	4.21846	expression library immunization antigen 1
CIMG_02190	4.21368	sulfonate biosynthesis enzyme
CIMG_13243	4.19838	predicted protein
CIMG_10022	4.19821	conserved hypothetical protein
CIMG_01496	4.1976	conserved hypothetical protein
CIMG_12852	4.17606	conserved hypothetical protein
CIMG_06341	4.15292	conserved hypothetical protein
CIMG_03648	4.14224	RTA1 domain-containing protein
CIMG_04678	4.14015	sterol desaturase
CIMG_06242	4.12887	conserved hypothetical protein
CIMG_08919	4.12145	conserved hypothetical protein
CIMG_12987	4.11234	conserved hypothetical protein
CIMG_09186	4.11048	conserved hypothetical protein
CIMG_02178	4.10257	ureidoglycolate hydrolase
CIMG_01354	4.08821	conserved hypothetical protein
CIMG_03897	4.0756	conserved hypothetical protein
CIMG_11130	4.06536	hypothetical protein
CIMG_04385	4.0509	DUF636 domain-containing protein
CIMG_07829	4.04967	conserved hypothetical protein
CIMG_02373	4.02966	protein kinase
CIMG_05248	4.0288	Flavin-binding monooxygenase-like family protein
CIMG_06262	4.02673	conserved hypothetical protein
CIMG_06445	4.00346	potassium ion transporter
CIMG_03138	3.99578	nucleoside-diphosphate-sugar epimerase
CIMG_08312	3.99453	ABC a-pheromone efflux pump AtrD
CIMG_07724	3.99055	conserved hypothetical protein
CIMG_02986	3.99026	conserved hypothetical protein
CIMG_05585	3.98996	Eukaryotic-type carbonic anhydrase
CIMG_12713	3.98159	conserved hypothetical protein
CIMG_06198	3.97166	conserved hypothetical protein
CIMG_13602	3.96192	hypothetical protein
CIMG_00128	3.95776	mating-type alpha-pheromone receptor PreB
CIMG_13005	3.94446	predicted protein
CIMG_04588	3.93548	aldo-keto reductase
CIMG_09664	3.92019	conserved hypothetical protein
CIMG_06483	3.91949	conserved hypothetical protein
CIMG_09515	3.9119	conserved hypothetical protein
CIMG_05721	3.90289	conserved hypothetical protein
CIMG_09292	3.89119	conserved hypothetical protein
CIMG_08538	3.88909	conserved hypothetical protein
CIMG_03880	3.86853	erythromycin esterase
CIMG_13117	3.86011	hypothetical protein
CIMG_05004	3.85103	conserved hypothetical protein
CIMG_04550	3.84071	conserved hypothetical protein
CIMG_02089	3.84029	protein-L-isoaspartate O-methyltransferase
CIMG_11714	3.83502	hypothetical protein
CIMG_05853	3.83465	serine/threonine protein kinase
CIMG_05745	3.82987	conserved hypothetical protein
CIMG_10591	3.82787	conserved hypothetical protein
CIMG_13360	3.82041	conserved hypothetical protein
CIMG_08013	3.81434	conserved hypothetical protein
CIMG_07938	3.81274	amino acid permease
CIMG_10023	3.80803	conserved hypothetical protein
CIMG_07820	3.79838	conserved hypothetical protein
CIMG_04370	3.79347	conserved hypothetical protein
CIMG_01466	3.79317	4-hydroxyphenylpyruvate dioxygenase
CIMG_12712	3.78746	hypothetical protein
CIMG_12890	3.78408	conserved hypothetical protein
CIMG_01042	3.78237	MFS monosaccharide transporter
CIMG_01624	3.7688	conserved hypothetical protein
CIMG_02266	3.74907	C6 finger domain-containing protein
CIMG_10506	3.74814	conserved hypothetical protein
CIMG_09581	3.73315	conserved hypothetical protein
CIMG_06594	3.72916	oxidoreductase
CIMG_05911	3.72756	glycogen phosphorylase
CIMG_02469	3.7259	conserved hypothetical protein
CIMG_00194	3.71515	conserved hypothetical protein
CIMG_06040	3.71514	BAR domain-containing protein
CIMG_01921	3.70181	conserved hypothetical protein
CIMG_13618	3.67077	conserved hypothetical protein
CIMG_01824	3.66769	conserved hypothetical protein
CIMG_06705	3.65558	conserved hypothetical protein
CIMG_10488	3.65548	conserved hypothetical protein
CIMG_03862	3.64877	conserved hypothetical protein
CIMG_13457	3.64302	conserved hypothetical protein
CIMG_08986	3.63346	MFS monocarboxylate transporter
CIMG_01053	3.61259	oxidoreductase
CIMG_12310	3.60606	hypothetical protein
CIMG_11417	3.59961	oxidoreductase
CIMG_07714	3.59549	beta-mannosidase
CIMG_03895	3.59147	tRNA-specific adenosine deaminase
CIMG_08072	3.58698	conserved hypothetical protein
CIMG_12127	3.58096	conserved hypothetical protein
CIMG_12644	3.57279	conserved hypothetical protein
CIMG_06158	3.56929	conserved hypothetical protein
CIMG_08044	3.56202	cell wall integrity signaling protein Lsp1/Pil1
CIMG_13757	3.56139	hypothetical protein
CIMG_06093	3.55811	conserved hypothetical protein
CIMG_07462	3.5433	diacylglycerol O-acyltransferase
CIMG_10132	3.54288	conserved hypothetical protein
CIMG_09288	3.54082	NAD+ kinase
CIMG_12515	3.5334	predicted protein
CIMG_02371	3.52538	conserved hypothetical protein
CIMG_00274	3.51839	conserved hypothetical protein
CIMG_03642	3.51743	conserved hypothetical protein
CIMG_04713	3.509	esterase
CIMG_08724	3.49688	acetyl-coA hydrolase Ach1
CIMG_02925	3.49138	protein kinase domain-containing protein
CIMG_04818	3.49098	cysteine protease PalB
CIMG_05008	3.48668	conserved hypothetical protein
CIMG_05817	3.48542	tetraspanin
CIMG_03153	3.48288	conserved hypothetical protein
CIMG_12256	3.48208	hypothetical protein
CIMG_12579	3.47376	conserved hypothetical protein
CIMG_05338	3.45787	conserved hypothetical protein
CIMG_08841	3.44977	patatin family phospholipase
CIMG_09642	3.44416	conserved hypothetical protein
CIMG_08028	3.43889	conserved hypothetical protein
CIMG_01002	3.4255	ammonium transporter MEAA
CIMG_09038	3.41444	conserved hypothetical protein
CIMG_08324	3.40229	oxireductase
CIMG_11899	3.3936	conserved hypothetical protein
CIMG_03142	3.39249	alpha-(1,4)-amylase
CIMG_01873	3.38841	conserved hypothetical protein
CIMG_06187	3.38223	benzoate 4-monooxygenase cytochrome P450
CIMG_01259	3.36476	conserved hypothetical protein
CIMG_13022	3.3647	hypothetical protein
CIMG_06399	3.36278	heat shock transcription factor
CIMG_11319	3.35715	predicted protein
CIMG_02678	3.35485	MFS transporter
CIMG_07455	3.35279	conserved hypothetical protein
CIMG_10463	3.34951	DUF1212 domain membrane protein Prm10
CIMG_03755	3.33542	phosphoketolase
CIMG_04765	3.33222	integral membrane protein
CIMG_12395	3.32325	copper amine oxidase
CIMG_09105	3.31054	conserved hypothetical protein
CIMG_06266	3.29713	conserved hypothetical protein
CIMG_10621	3.29612	hypothetical protein
CIMG_13586	3.29586	conserved hypothetical protein
CIMG_08489	3.29083	conserved hypothetical protein
CIMG_07042	3.29068	HMG box protein
CIMG_05890	3.28547	conserved hypothetical protein
CIMG_08492	3.2838	inositol pyrophosphate synthase
CIMG_04732	3.27635	HHE domain-containing protein
CIMG_10564	3.25516	conserved hypothetical protein
CIMG_10588	3.25017	alpha/beta hydrolase
CIMG_08527	3.24901	FGGY-family carbohydrate kinase
CIMG_07999	3.24621	conserved hypothetical protein
CIMG_10158	3.24407	catalase
CIMG_13160	3.23339	C6 zinc finger domain-containing protein
CIMG_06997	3.23195	conserved hypothetical protein
CIMG_04491	3.22714	conserved hypothetical protein
CIMG_12945	3.22415	hypothetical protein
[truncated: 2,066 more rows]
