# Supplementary material for: Gene expression in human fungal pathogen Coccidioides immitis changes as arthroconidia differentiate into spherules and mature
Source: BMC Microbiol. 2013 May 28;13:121. doi: 10.1186/1471-2180-13-121 (PMC3693894; doi:10.1186/1471-2180-13-121)
Supplement: Additional file 7: Table S4 — Genes overexpressed in day 2 spherules, day 8 spherules and in day 4 spherules as reported by Whiston et al. [13]. [file 1471-2180-13-121-S7.xlsx]

## Sheet: Sheet1
Upregulated genes
Gene_ID	FC Day2 Spherules*	FC Day8 spherules**	FC Day4 Spherules***	Gene Description
CIMG_00295	2.50801	2.81939	3.07	C-type cyclin
CIMG_00330	8.83591	9.4296	2.02	conserved hypothetical protein
CIMG_00509	14.0963	15.2253	10.38	conserved hypothetical protein
CIMG_00534	4.60957	5.46785	5.72	glycerate kinase
CIMG_00612	4.7153	2.81991	5.07	conserved hypothetical protein
CIMG_00794	3.26145	2.47489	2.07	conserved hypothetical protein
CIMG_00801	4.69155	2.69757	3.01	GDSL Lipase/Acylhydrolase
CIMG_01120	5.03811	8.99116	2.42	long chain base Stimulates Phosphorylation
CIMG_01176	11.8816	3.02044	2.17	conserved hypothetical protein
CIMG_01211	14.7907	6.64115	9.37	conserved hypothetical protein
CIMG_01259	2.82923	3.36476	4.32	conserved hypothetical protein
CIMG_01324	15.0994	21.448	3.83	conserved hypothetical protein
CIMG_01333	5.18079	6.81807	5.05	conserved hypothetical protein
CIMG_01466	5.2734	3.79317	3.53	4-hydroxyphenylpyruvate dioxygenase
CIMG_01569	4.98501	7.0408	2.68	D-isomer specific 2-hydroxyacid dehydrogenase
CIMG_01624	3.42324	3.7688	4.91	conserved hypothetical protein
CIMG_01704	2.88928	2.53279	5.32	ubiquitin C-terminal hydrolase Ubp8
CIMG_01809	20.834	27.941	2.55	glycerol dehydrogenase
CIMG_01935	9.84111	20.3163	3.92	conserved hypothetical protein
CIMG_02373	4.76282	4.02966	2.91	protein kinase
CIMG_02469	4.86591	3.7259	3.59	conserved hypothetical protein
CIMG_02628	29.2324	34.8212	15.76	Arp2/3 complex subunit Arc16
CIMG_02669	15.3072	7.0487	6.93	conserved hypothetical protein
CIMG_02701	4.0909	3.0541	6.53	conserved hypothetical protein
CIMG_02819	4.91103	11.2888	2.76	conserved hypothetical protein
CIMG_02923	3.58862	2.93129	2.89	SET domain-containing protein
CIMG_03001	4.8427	10.6406	5.95	sugar transporter hexose transporter
CIMG_03083	7.26853	6.0424	9.13	auxin Efflux Carrier superfamily
CIMG_03131	3.80339	4.57792	2.79	conserved hypothetical protein
CIMG_03138	4.99794	3.99578	3.92	nucleoside-diphosphate-sugar epimerase
CIMG_03227	3.56201	2.64901	32.95	conserved hypothetical protein
CIMG_03428	4.34053	2.86597	2.5	allantoicase Alc
CIMG_03781	10.8453	6.66688	10.31	conserved hypothetical protein
CIMG_03789	7.5066	5.18534	4.43	pyruvate decarboxylase
CIMG_03881	3.26897	6.02526	6.88	conserved hypothetical protein
CIMG_03895	3.41777	3.59147	3.12	tRNA-specific adenosine deaminase
CIMG_03909	3.93534	12.289	4.92	alpha/beta hydrolase
CIMG_04137	2.82938	2.391	2.66	tyrosine phosphatase
CIMG_04351	4.20407	4.6334	9.46	cellobiose dehydrogenase
CIMG_04356	4.38502	4.96222	5.11	metallo-beta-lactamase superfamily protein
CIMG_04373	3.6129	2.66792	2.38	glycerol dehydrogenase
CIMG_04448	2.42198	4.8405	4.13	conserved hypothetical protein
CIMG_04550	2.48414	3.84071	4.53	conserved hypothetical protein
CIMG_04551	12.217	9.98814	2.08	conserved hypothetical protein
CIMG_04588	4.48326	3.93548	7.02	aldo-keto reductase
CIMG_04613	5.81251	4.38581	10.92	hypothetical protein
CIMG_04678	3.07249	4.14015	9.38	conserved hypothetical protein
CIMG_04684	5.20394	5.63552	8.29	pyridoxal reductase
CIMG_04731	2.3792	2.57448	2.99	aspartyl-tRNA synthetase
CIMG_04756	11.1801	6.81264	2.36	Y20 protein
CIMG_04936	6.46735	3.19575	2.92	DNA repair protein
CIMG_05377	6.05786	6.9596	6.64	protein phosphatase regulatory subunit Gac1
CIMG_05585	5.11033	3.98996	5.6	conserved hypothetical protein
CIMG_05654	8.58475	4.56289	2.98	conserved hypothetical protein
CIMG_05727	4.06856	2.7246	2.2	farnesyltransferase alpha subunit
CIMG_05758	24.2015	6.65672	9.83	parasitic phase-specific protein PSP-1
CIMG_05892	6.1109	6.19375	7.08	conserved hypothetical protein
CIMG_05899	3.63783	6.36942	3.43	sulfite transporter Ssu1
CIMG_05914	6.91308	4.61664	3.87	conserved hypothetical protein
CIMG_06040	3.12968	3.71514	5.62	BAR domain-containing protein
CIMG_06068	3.16171	3.16988	5.63	DUF300 domain-containing protein
CIMG_06175	3.20454	2.6225	7.49	conserved hypothetical protein
CIMG_06198	2.82059	3.97166	5.15	conserved hypothetical protein
CIMG_06250	15.5716	11.2259	3.79	conserved hypothetical protein
CIMG_06395	2.54685	2.80596	3	Ser/Thr protein phosphatase
CIMG_06445	4.37988	4.00346	4.56	potassium ion transporter
CIMG_06483	2.78436	3.91949	5.09	conserved hypothetical protein
CIMG_06520	8.65	4.50185	6.9	conserved hypothetical protein
CIMG_06542	6.63842	7.15983	2.83	conserved hypothetical protein
CIMG_06594	4.27486	3.72916	3.29	oxidoreductase
CIMG_06648	3.0904	2.42968	2.29	PQ loop repeat protein
CIMG_06683	10.2198	13.1867	2.59	DUF1479 domain-containing protein
CIMG_06705	4.08292	3.65558	4.37	conserved hypothetical protein
CIMG_07013	2.6428	2.66754	4.45	amino acid transporter
CIMG_07189	3.31076	4.62551	3.25	conserved hypothetical protein
CIMG_07700	3.72551	3.03463	2.67	conserved hypothetical protein
CIMG_07724	4.0883	3.99055	3.2	conserved hypothetical protein
CIMG_07815	7.5858	8.67027	3.16	short chain dehydrogenase/reductase
CIMG_07829	9.52297	4.04967	8.63	conserved hypothetical protein
CIMG_07895	2.93047	2.83803	2.09	conserved hypothetical protein
CIMG_07966	3.12641	2.72197	4.78	conserved hypothetical protein
CIMG_07989	2.54758	2.2067	3.36	conserved hypothetical protein
CIMG_07999	7.41637	3.24621	2.43	conserved hypothetical protein
CIMG_08028	4.3887	3.43889	2.52	conserved hypothetical protein
CIMG_08044	2.35567	3.56202	3.97	cell wall integrity signaling protein Lsp1/Pil1
CIMG_08103	20.0119	25.7182	6.5	opsin 1
CIMG_08474	5.0877	6.10022	8.94	conserved hypothetical protein
CIMG_08492	2.70521	3.2838	2.44	inositol pyrophosphate synthase
CIMG_08671	9.10512	7.44741	4.67	conserved hypothetical protein
CIMG_08724	3.14303	3.49688	2.61	acetyl-coA hydrolase Ach1
CIMG_08782	2.50675	2.40525	7.55	conserved hypothetical protein
CIMG_08986	2.66042	3.63346	2.76	MFS monocarboxylate transporter
CIMG_09105	3.13856	3.31054	5.55	conserved hypothetical protein
CIMG_09153	2.67212	2.39566	4.23	conserved hypothetical protein
CIMG_09471	10.0527	11.9843	8.07	tyrosinase central domain-containing protein
CIMG_09477	10.5994	9.01296	2.39	cyanate hydratase
CIMG_09484	4.6469	2.80248	5.29	conserved hypothetical protein
CIMG_09486	6.65871	4.90548	3.5	conserved hypothetical protein
CIMG_09539	13.7447	14.4968	64.98	conserved hypothetical protein
CIMG_09581	5.013	3.73315	3.33	conserved hypothetical protein
CIMG_09642	11.7608	3.44416	13.43	conserved hypothetical protein
CIMG_09749	5.54136	8.19372	4.14	conserved hypothetical protein
CIMG_09750	5.84621	6.42222	3.94	cyclic peptide synthetase
CIMG_09753	20.1479	8.89566	6.57	ABC multidrug transporter
CIMG_09765	10.272	15.748	12.92	oxidoreductase
CIMG_09972	2.88354	2.89113	5.99	DNA mismatch repair protein Msh4
CIMG_10002	4.29883	9.02841	2.79	conserved hypothetical protein
CIMG_10013	10.6485	13.8542	10.25	conserved hypothetical protein
CIMG_10020	12.2156	21.4658	2.66	glutamate decarboxylase
CIMG_10022	4.15763	4.19821	2.81	conserved hypothetical protein
CIMG_10050	2.98255	2.74921	2.11	ankyrin repeat and BTB/POZ domain-containing protein
CIMG_10064	4.52889	5.99638	26.71	conserved hypothetical protein
CIMG_10109	12.666	11.6515	3.23	alcohol dehydrogenase
CIMG_10240	3.13466	3.21694	2.98	RNA binding protein
CIMG_10242	4.58378	3.02206	2.48	26S proteasome non-ATPase regulatory subunit Nas2
CIMG_10264	48.6445	30.2384	4.37	aldehyde reductase
CIMG_10304	2.6731	4.69837	3.04	conserved hypothetical protein
CIMG_10434	2.35793	2.70802	15.7	conserved hypothetical protein
CIMG_10589	3.94299	4.76645	3.36	LYR family protein
CIMG_10697	4.58468	17.0153	2.9	conserved hypothetical protein
CIMG_10709	4.82959	7.12346	7.56	predicted protein
CIMG_10740	3.43869	2.17931	5.68	hypothetical protein
CIMG_11522	26.3528	22.5052	10.23	hypothetical protein
CIMG_11550	3.68518	2.39796	3.67	hypothetical protein
CIMG_11555	5.75818	8.9371	4.04	conserved hypothetical protein
CIMG_11655	3.09129	7.92912	6.03	conserved hypothetical protein
CIMG_11714	3.62744	3.83502	9.41	hypothetical protein
CIMG_11719	3.08503	4.90911	3.76	trehalose synthase
CIMG_11847	3.99918	2.66575	3.62	hypothetical protein
CIMG_12013	2.73716	2.47766	3.16	conserved hypothetical protein
CIMG_12068	10.9535	5.69569	7.56	multicopper oxidase
CIMG_12142	4.28255	4.89097	6.53	hypothetical protein
CIMG_12264	3.75636	2.51127	3.28	hypothetical protein
CIMG_12310	4.6876	3.60606	7.36	hypothetical protein
CIMG_12314	2.44101	2.83035	3.46	hypothetical protein
CIMG_12387	3.08986	4.50639	13.56	hypothetical protein
CIMG_12395	2.71122	3.32325	2.07	copper amine oxidase
CIMG_12396	7.39074	11.7649	4.25	UV-endonuclease UVE-1
CIMG_12472	4.01101	3.16767	2.67	conserved hypothetical protein
CIMG_12643	4.65957	3.10523	2.4	hypothetical protein
CIMG_12724	2.49057	2.98131	2.56	hypothetical protein
CIMG_12789	6.28963	8.93335	5.12	conserved hypothetical protein
CIMG_12791	2.35869	3.21567	3.31	conserved hypothetical protein
CIMG_12822	4.2205	6.34974	45.4	conserved hypothetical protein
CIMG_12906	5.64473	5.87588	2.74	hypothetical protein
CIMG_12969	3.44044	4.94811	3.84	conserved hypothetical protein
CIMG_12987	4.84135	4.11234	69.58	conserved hypothetical protein
CIMG_13160	2.28634	3.23339	13.3	C6 zinc finger domain-containing protein
CIMG_13360	3.38284	3.82041	7.29	conserved hypothetical protein
CIMG_13581	9.30498	19.9119	26.29	hypothetical protein
CIMG_13617	3.84426	4.95332	3	conserved hypothetical protein
CIMG_13757	2.56766	3.56139	7.88	hypothetical protein
Downregulated genes
CIMG_00067	-5.23666	-4.75189	-3.02	conserved hypothetical protein
CIMG_00080	-3.97929	-4.23142	-2.01	TAM domain methyltransferase
CIMG_00099	-20.6568	-28.9384	-40.63	C2H2 finger domain-containing protein
CIMG_00189	-8.5629	-6.99693	-7.3	conserved hypothetical protein
CIMG_00223	-3.49777	-2.42756	-3.83	FAD synthetase
CIMG_00245	-19.9316	-19.6433	-9.92	DENN domain-containing protein
CIMG_00302	-19.7302	-21.0923	-7.52	conserved hypothetical protein
CIMG_00366	-6.10227	-4.50761	-4.99	annexin ANXC4
CIMG_00367	-13.3829	-5.3859	-2.18	Sep4b
CIMG_00536	-4.15647	-7.33676	-10.48	conserved hypothetical protein
CIMG_00654	-41.464	-31.4711	-11.96	conserved hypothetical protein
CIMG_00847	-6.07453	-16.1114	-2.9	GTP binding protein
CIMG_00881	-8.34313	-8.71712	-3.27	flotillin domain-containing protein
CIMG_00925	-6.83581	-15.761	-203.36	conserved hypothetical protein
CIMG_00936	-6.99208	-5.22089	-2.35	nuclear migration protein
CIMG_00940	-5.28025	-10.0427	-4.59	protein kinase
CIMG_00981	-11.0914	-8.21879	-2.15	NAD-specific glutamate dehydrogenase
CIMG_01041	-6.56293	-7.51034	-2.25	conserved hypothetical protein
CIMG_01102	-19.0707	-26.5533	-10.42	cell wall glucanase
CIMG_01129	-4.24513	-6.57246	-5.1	MFS monocarboxylate transporter
CIMG_01185	-7.8431	-5.8918	-12.02	hypothetical protein
CIMG_01205	-3.44922	-4.30795	-2.94	beta-glucosidase 6
CIMG_01303	-12.3893	-9.82511	-7.02	BYS1 domain-containing protein
CIMG_01313	-3.0785	-11.0901	-2.88	fumarylacetoacetase
CIMG_01363	-11.1158	-7.15722	-7.15	beta-glucosidase
CIMG_01418	-3.70877	-7.51333	-3.77	ABC transporter
CIMG_01576	-4.9718	-6.23989	-2.07	mannose-1-phosphate guanylyltransferase
CIMG_01588	-5.01005	-4.12625	-2.1	conserved hypothetical protein
CIMG_01686	-2.65054	-4.73342	-3.73	spindle pole body component
CIMG_01963	-7.26372	-6.6365	-4.03	conserved hypothetical protein
CIMG_02277	-9.68714	-5.22582	-16.46	benzoate 4-monooxygenase cytochrome P450
CIMG_02390	-21.0836	-23.046	-34.59	conserved hypothetical protein
CIMG_02434	-3.68296	-4.8588	-15.13	conserved hypothetical protein
CIMG_02517	-3.027	-3.44948	-2.57	STR2
CIMG_02547	-7.95211	-2.85554	-3.21	conserved hypothetical protein
CIMG_02838	-6.62668	-3.50369	-2.48	GTPase activating protein
CIMG_03014	-5.86328	-4.95099	-4.81	iterative type I polyketide synthase
CIMG_03169	-11.4184	-4.18796	-4.88	conserved hypothetical protein
CIMG_03175	-3.13946	-4.81324	-14.85	glucanase
CIMG_03252	-3.8795	-4.69557	-6.89	aldehyde dehydrogenase
CIMG_03320	-3.85898	-3.92573	-6.41	DNA replication initiation factor Cdc45
CIMG_03328	-8.32096	-6.45202	-7.65	homeobox and C2H2 transcription factor
CIMG_03408	-4.95854	-3.76314	-7.12	low temperature essential protein 1
CIMG_03431	-5.23152	-2.81057	-2	conserved hypothetical protein
CIMG_03450	-6.06217	-5.18947	-2.47	copper resistance-associated P-type ATPase
CIMG_03466	-2.64276	-6.18298	-2.61	conserved hypothetical protein
CIMG_03472	-42.7789	-21.2933	-4.44	extracellular serine-threonine rich protein
CIMG_03540	-6.41702	-5.53921	-6.51	conserved hypothetical protein
CIMG_03716	-2.5561	-4.01596	-8.89	heat shock protein 30
CIMG_03786	-5.13228	-4.47281	-3.07	conserved hypothetical protein
CIMG_03824	-10.0223	-8.21364	-6.75	MFS peptide transporter Ptr2
CIMG_03870	-6.02383	-12.3161	-20.47	hypothetical protein
CIMG_03955	-15.2965	-8.17029	-15.38	conserved hypothetical protein
CIMG_04028	-3.60822	-3.6587	-3.46	conserved hypothetical protein
CIMG_04103	-3.972	-6.7461	-3.28	cell division control protein 15
CIMG_04163	-12.7511	-4.17695	-13.05	ras guanine-nucleotide exchange protein
CIMG_04186	-4.64799	-4.02383	-6.34	conserved hypothetical protein
CIMG_04188	-15.8096	-27.5171	-3.52	GABA permease
CIMG_04381	-15.6337	-7.08772	-2.32	conserved hypothetical protein
CIMG_04495	-4.11701	-8.53986	-4	ras GTPase activating protein
CIMG_04501	-8.27223	-3.64008	-2.82	sugar transporter
CIMG_04597	-20.3224	-13.5488	-5.47	GPI anchored serine-threonine rich protein
CIMG_04622	-3.58821	-4.32009	-3.11	CCAAT binding protein HAPC
CIMG_04642	-9.24208	-6.26473	-7.13	C2H2 finger domain-containing protein FlbC
CIMG_04655	-9.07661	-8.0541	-2.34	conserved hypothetical protein
CIMG_04665	-4.14498	-8.28915	-5.11	conserved hypothetical protein
CIMG_04675	-4.7805	-11.6485	-2.11	conserved hypothetical protein
CIMG_04844	-13.732	-9.78569	-2.79	endo-1,3(4)-beta-glucanase
CIMG_04934	-6.16829	-5.31598	-6.88	conserved hypothetical protein
CIMG_04967	-5.25547	-6.83574	-4.68	conserved hypothetical protein
CIMG_05093	-7.84296	-2.86054	-2.65	meiosis induction protein kinase
CIMG_05233	-3.41064	-5.0698	-5.98	conserved hypothetical protein
CIMG_05234	-9.24564	-6.50375	-5.97	septin AspB
CIMG_05254	-11.2733	-47.2567	-34.15	SUN domain-containing protein
CIMG_05283	-16.7551	-7.36857	-4.88	conserved hypothetical protein
CIMG_05420	-7.55193	-5.20474	-2.25	conserved hypothetical protein
CIMG_05544	-3.63659	-3.23542	-2.03	conserved hypothetical protein
CIMG_05597	-11.1999	-8.32671	-9.86	FAD-dependent oxygenase
CIMG_05637	-6.46094	-5.64432	-3.79	conserved hypothetical protein
CIMG_05647	-4.20961	-4.84527	-4.02	class III chitin synthase
CIMG_05947	-2.77525	-4.79952	-7.64	cell division control protein 14
CIMG_05955	-4.29691	-12.1875	-10.53	HAD superfamily hydrolase
CIMG_06036	-5.88643	-3.084	-13.32	DNA repair and transcription factor Ada
CIMG_06137	-3.55998	-3.68323	-19.73	conserved hypothetical protein
CIMG_06164	-9.63967	-3.53731	-2.87	conserved hypothetical protein
CIMG_06181	-4.14101	-4.78391	-3.58	pyridoxine biosynthesis protein PDX1
CIMG_06344	-16.9727	-18.063	-34.21	conserved hypothetical protein
CIMG_06480	-10.2758	-12.7013	-2.1	WSC domain-containing protein
CIMG_06582	-7.58077	-2.95954	-3.16	phosphatidylinositol transfer protein SFH5
CIMG_06615	-7.75952	-8.05618	-60.2	conserved hypothetical protein
CIMG_07209	-10.6801	-24.7081	-7.45	conserved hypothetical protein
CIMG_07261	-12.1125	-6.37032	-2.74	conserved hypothetical protein
CIMG_07303	-4.73156	-3.38768	-22.35	prp 4 CRoW domain-containing protein
CIMG_07313	-6.78314	-11.3164	-7.32	conserved hypothetical protein
CIMG_07314	-13.4064	-4.23396	-2.75	tyrosinase
CIMG_07552	-4.24056	-5.13248	-8.59	phenylacetyl-CoA ligase
CIMG_07578	-6.30408	-3.61905	-2.34	conserved hypothetical protein
CIMG_07580	-3.3343	-5.15233	-4.27	conserved hypothetical protein
CIMG_07588	-4.52118	-3.99126	-5.75	checkpoint protein kinase
CIMG_07634	-2.42986	-3.88886	-2.15	conserved hypothetical protein
CIMG_07653	-2.99111	-3.72505	-9.15	conserved hypothetical protein
CIMG_07658	-3.13526	-3.9488	-5.72	MFS drug transporter
CIMG_07667	-5.66753	-4.47109	-3.46	morphogenesis protein
CIMG_07925	-17.3293	-17.2575	-2.87	conserved hypothetical protein
CIMG_08011	-11.144	-11.4617	-2.27	conserved hypothetical protein
CIMG_08039	-2.89346	-4.70259	-4.73	integral membrane protein
CIMG_08341	-14.4118	-4.16888	-9.96	conserved hypothetical protein
CIMG_08497	-12.9768	-15.3296	-2.31	conserved hypothetical protein
CIMG_08498	-7.48505	-3.93967	-6.61	conserved hypothetical protein
CIMG_08499	-7.07545	-3.18107	-14.68	hypothetical protein
CIMG_08532	-8.02792	-6.89045	-2.07	ubiquitin fusion degradation protein
CIMG_08665	-10.9752	-11.1608	-9.9	conserved hypothetical protein
CIMG_09063	-2.66908	-5.21152	-5.53	conserved hypothetical protein
CIMG_09377	-9.1287	-4.34324	-2.25	C6 transcription factor
CIMG_09396	-4.36795	-3.11915	-2.03	C2H2 transcription factor
CIMG_09533	-11.6395	-4.37476	-2.45	sensor histidine kinase/response regulator
CIMG_09564	-2.34468	-2.6135	-4.75	conserved hypothetical protein
CIMG_09578	-5.31219	-5.82679	-2.86	phospholipase D
CIMG_09773	-3.44737	-7.3123	-2.97	chitosanase
CIMG_09781	-3.57668	-3.22747	-8.56	hypothetical protein
CIMG_09823	-2.97047	-4.56114	-3.66	benzoate 4-monooxygenase cytochrome P450
CIMG_09911	-31.7787	-22.0961	-4.92	amino-acid permease inda1
CIMG_10191	-6.92432	-5.9288	-7.69	extracellular elastinolytic metalloproteinase
CIMG_10217	-8.07858	-5.54565	-11.92	conserved hypothetical protein
CIMG_10468	-36.3919	-47.3071	-4.98	predicted protein
CIMG_10473	-11.7999	-14.0168	-22.19	GNAT family N-acetyltransferase
CIMG_11316	-4.15966	-6.03232	-7.54	secretory phospholipase A2
CIMG_11540	-2.55958	-2.9454	-7.55	conserved hypothetical protein
CIMG_11720	-4.82858	-8.52515	-2.63	hypothetical protein
CIMG_11829	-2.55082	-3.05978	-3.54	myosin type II heavy chain
CIMG_11835	-5.16912	-6.27074	-3.91	ubiquitin C-terminal hydrolase L3
CIMG_12094	-3.12298	-5.55643	-28.11	hypothetical protein
CIMG_12417	-4.07077	-4.43431	-2.54	kinesin family protein
CIMG_12440	-5.71962	-4.13539	-3.32	pyridoxamine phosphate oxidase
CIMG_13059	-3.9935	-2.67731	-3.84	nitrogen metabolite repression regulator NmrA
CIMG_13167	-37.3147	-31.3264	-6.81	beta-glucosidase 5
CIMG_13285	-5.59797	-4.42875	-2.89	hypothetical protein
CIMG_13501	-4.95499	-5.37747	-2.53	hypothetical protein
CIMG_13722	-3.1661	-6.30345	-3.81	SH3 domain-containing protein
* Fold change gene expression in day2 spherules compared to mycelia
** Fold change gene expression in day8 spherules compared to mycelia
*** Fold change gene expression in day 4 spherules compared to mycelia in the Whiston study
